# Supplementary material for: Radiomics Detection of Pulmonary Hypertension via Texture-Based Assessments of Cardiac MRI: A Machine-Learning Model Comparison—Cardiac MRI Radiomics in Pulmonary Hypertension
Source: J Clin Med. 2021 Apr 28;10(9):1921. doi: 10.3390/jcm10091921 (PMC8125238; doi:10.3390/jcm10091921)
Supplement: Supplementary file 1 [file jcm-10-01921-s001.zip]

Archive with 8 entries (8 files):
- mlp_full_fit_entire.rds
- mlp_full_fit_subgroup.rds
- mlpConfig.R
- modelCode.R
- README.txt
- SUPPLEMENTARY MATERIAL-PROOF READ.pdf
- analysisCode.R
- HypotheticalNewData.csv
