# Supplementary material for: Radiomics Detection of Pulmonary Hypertension via Texture-Based Assessments of Cardiac MRI: A Machine-Learning Model Comparison—Cardiac MRI Radiomics in Pulmonary Hypertension
Source: J Clin Med. 2021 Apr 28;10(9):1921. doi: 10.3390/jcm10091921 (PMC8125238; doi:10.3390/jcm10091921)
Supplement: Supplementary file 1 [file jcm-10-01921-s001.zip › README.txt]

README File

analysisCode.R provides the code used to run the analysis on a simulated 
	dataset. This file will call the mlpConfig.R script for runnning the
	MLP models.
	
modelCode.R provides the code to read in the fitted models from the .rds files
	and use them for prediction on fakeNewData.csv. 
