# Supplementary material for: Radiomics Detection of Pulmonary Hypertension via Texture-Based Assessments of Cardiac MRI: A Machine-Learning Model Comparison—Cardiac MRI Radiomics in Pulmonary Hypertension
Source: J Clin Med. 2021 Apr 28;10(9):1921. doi: 10.3390/jcm10091921 (PMC8125238; doi:10.3390/jcm10091921)
Supplement: Supplementary file 1 [file jcm-10-01921-s001.zip › HypotheticalNewData.csv]

Outcome	eslv_GeoX	eslv_GeoY	eslv_GeoF	eslv_GeoSpol	eslv_GeoSmax	eslv_GeoAox	eslv_GeoUg	eslv_GeoUw	eslv_GeoFmax	eslv_GeoFmin	eslv_GeoFh	eslv_GeoFv	eslv_GeoMmin	eslv_GeoMmax	eslv_GeoMaver	eslv_GeoFt	eslv_GeoUl	eslv_GeoS1	eslv_GeoS2	eslv_GeoLsz	eslv_GeoS	eslv_GeoL	eslv_GeoSxL	eslv_GeoD1	eslv_GeoD2	eslv_GeoFd2	eslv_GeoLmaxE	eslv_GeoLminE	eslv_GeoFE	eslv_GeoW1	eslv_GeoW2	eslv_GeoW6	eslv_GeoW3	eslv_GeoW4	eslv_GeoW5	eslv_GeoW5b	eslv_GeoW7	eslv_GeoRs	eslv_GeoRf	eslv_GeoRff	eslv_GeoRc	eslv_GeoRc1	eslv_GeoRc2	eslv_GeoRm	eslv_GeoRb	eslv_GeoRd	eslv_GeoRh	eslv_GeoW8	eslv_GeoW9
1	-0.747630976256716	-0.805667007414216	0.360096186043847	1.68732144506864	2.51872161855454	-0.849463971768839	0.459096603676773	-0.485576186647799	-0.901686116511961	-0.251223627834629	0.0219523517204979	-0.65922386011259	0.170842235865516	-1.56029265316999	0.279605294262441	0.663323403000387	-1.02236645723164	-0.524174071270588	0.0184991544380954	0.093615580800054	-0.863788434489652	-0.85342965956711	-1.73087317154251	0.245541484390559	1.80819353513289	-1.23939241042773	-0.323242899268109	0.597512676517428	0.171754643616488	-0.250515129797603	-0.592437851491674	-0.0239640519953095	0.406141106806187	-1.18709903898813	-0.382877580042307	0.720385343428264	0.751333062790265	-0.0931605894230604	1.07747020683591	-1.28770203424766	0.691763427376268	-0.340705132900894	-0.893491971878862	1.22668409948222	1.48797903347733	-0.998998015621278	0.912950902673478	0.260985088862284	1.31300757075412
1	-0.564463659340151	1.12697509103071	2.60858955929153	0.988443860704337	0.155058831142316	-3.17252490379426	1.27561957971829	0.806549743367047	-1.13087121863314	-0.762405306135483	0.468470067882668	-0.536870176669945	0.193092011595888	1.96751511321646	0.214197180079147	-0.304201144106348	1.34965384013601	1.59819841548684	0.213811983169917	-0.231020067325634	-0.796210724869866	0.544164422762816	-0.189660729312859	-1.05199070182303	2.12685142158446	-0.316717327855552	-0.198036627343848	1.15033825843653	-0.970930608707063	0.42458119098709	-0.348870344191205	0.165496298906639	-0.127315944193824	-0.11163044254027	-2.31322278762993	-0.263059425409187	2.03114271276856	-0.586898066632114	0.772633233695163	-0.131582818166921	-0.308751260849999	0.840885666810581	-0.31075749241134	-1.42149778910394	0.345566998829432	-0.973795952554253	-0.88136333310031	-0.0976177442144308	-0.0231505330066565
1	-0.236358208070255	-1.19274546823576	0.480976149962072	2.11647554317999	0.616723524325619	-0.356748912483461	1.33116363496168	0.0971308774411627	0.00918624549137717	1.16216954031736	1.61995909791855	-0.636754364367968	0.192660341528582	1.46896065756818	-0.966525678978309	-1.00924127305421	0.0610313315181677	0.146654919485178	-0.298884136596769	-0.365528669260247	0.413783372596836	-0.111477667054206	0.217557719684508	-0.956182887578152	-1.12723712025303	-1.49676973141341	-0.674519441737205	0.992338243269337	-0.402259728222194	0.350448289950865	-0.416891452873558	0.0670833244005462	1.17489431305054	-0.0382364033768846	-0.792284851636455	-0.327068365318015	1.91108812681568	0.883188852192837	-0.742817764229193	-0.184872128047007	-1.02711482162653	1.63826732465833	-0.429789103749416	0.149262098987167	0.732084581843471	2.01807387623178	-1.9042300002726	0.0550355574295874	-0.35736810004233
1	1.56168368396681	-1.12974953576499	-0.761643870253972	-1.03270038045283	-0.518229279706156	0.379156852262566	0.576751912001668	-0.982334927723782	0.634237706807955	0.329186244264009	-1.75075017190017	1.48294090858682	-2.48474909947941	0.655593797816712	-1.90672175616048	0.999003025892318	0.630684963982969	-0.409256456286025	-1.37407433612627	-0.148193950493692	-0.374174152601071	-0.309038869684931	0.306723590771593	-0.464853431452524	-0.18302670850869	0.255493442814795	0.140026131414475	0.222441855348591	1.10596295552784	-1.11100975352373	-1.78960112994658	-1.82501482043539	1.33587926313134	0.315905827966114	-1.27748887061816	0.81975935882159	-1.62749120265212	0.756457764227742	0.211292593099808	-0.795908040113295	-0.371081740464785	0.33622911346054	-1.29151109600435	0.980477625548518	-0.538643556257157	0.280929677229126	-0.56427659395597	0.832574896191515	1.61236610937109
1	0.625900938776288	0.0856920024879037	-0.160441285506406	-0.642222818230627	1.16595795224078	0.387258985995643	0.756727989475715	1.03755265176294	-0.0491872738387863	-2.34221894286309	-1.08458303770632	0.305408165691146	-0.820306288257369	-0.360242201402397	-0.492380424296613	1.23825418951072	0.000700414387151443	-1.71350978694751	-0.516431171355605	-1.55425020385247	0.179419553557459	0.117408803884606	-0.182227497936812	0.476334647474119	0.108260838523861	-0.943467467430254	-0.975284104406999	0.557929377372468	0.026255046869749	-0.859709710385546	-2.12544059538934	-0.427859380173031	1.38614330789666	1.48348879417189	-0.896542366928986	0.0500767624922914	-0.564264118151806	-0.180567911239379	-1.26474487979401	-0.158800919755072	0.369553289147178	0.635741265996729	-0.0416264613689054	1.22937337721474	-1.96734118868477	-0.397944068641538	-0.0112287030058768	1.64725677206477	-0.690624986649226
1	0.930488339367211	-0.892801960386443	-1.38895254851678	0.796416286063725	0.722883679004167	0.352334332297157	-0.533095663079429	-1.30385079608652	-0.431885989605457	-0.3051535693829	1.17827128274113	1.27170689930593	-0.570504035377707	0.331280898314558	-0.464888756006921	-1.14631603029244	0.295667165186905	0.472599208637182	1.17321657255385	-1.17494028363619	1.12921006666037	0.0677440558903568	-0.266852023011843	0.321073321795376	-0.123799665611794	-0.218191142691877	0.826591595728356	0.142389176728735	-0.745157358350147	1.25109990043799	0.233397785319934	0.478254909676952	0.317222569056762	0.873633349938516	0.124093619046443	-0.484906648644157	-0.46706039149503	1.90793356670232	1.60655101967318	-1.12144591484805	2.3709083699879	-0.349130605977543	-1.54629213207388	0.414365271149504	-0.652717335007418	1.06844127606452	-0.137386193871557	-1.02265576819919	-0.282712677759884
1	-0.103938822986003	-0.232717887314792	-1.95314786537583	0.593000203729884	-0.262538796310528	-0.220032847822156	1.12761671793794	0.741209254980772	-0.00841987537121141	-1.76109400676851	0.56356412118058	1.02374300544919	1.22575290594479	-0.0756640605336268	0.92003155157782	-2.668462621897	-0.419271258690057	0.924922508752128	-2.51928338883709	0.0777825310464625	0.207352662028655	-1.85707674890155	0.70526163049893	-1.71587242664743	1.03831586393456	-0.0606845419066087	0.687150731758092	-0.0923456159320368	0.385368770321973	1.66576252015506	0.574223901786506	-0.40211032938458	1.91081029700761	-0.370590706882055	0.995525687983572	-1.45548855229629	0.211808998941457	-0.184355257467106	1.66867584054714	0.792196085691591	-1.16079410354572	-0.593658962555467	0.0597831046674988	-0.782952275665076	0.574370518889698	1.4013316809331	1.82203061398192	-0.480574100283281	-0.357318352002952
1	0.789353098187091	-0.683160462766908	-0.659431674300727	-0.121863379404475	2.56147030520903	-2.08844864421527	1.73891400681406	0.703935092981516	-0.752242036184806	0.404237467024202	2.27245262617064	-0.448272203389493	-1.34748235107784	0.0961282494823152	1.28961617132845	-0.637590852208092	-0.242440835875449	0.657891785529621	0.73103742005413	1.86024471971136	-0.176040455812296	-0.0609073911314715	0.0235356449670713	-0.961673525898896	-1.71224817858159	-0.175397019394168	-1.6064259756396	0.546911566293667	-0.464109807922214	-0.47610488051946	-0.786940016482509	0.286945995823491	0.787410144924772	0.769627496533712	0.905177746037734	0.525224799612059	-0.150475211123109	-0.139134177420488	1.29811141817698	-0.681077549037923	-1.23504921201436	-0.466113547003369	0.0932027679229181	0.164713827826001	-1.57924435238711	-0.829338870560338	-0.0252654177425078	-1.02449998793987	0.152853627294385
1	-1.02418205012025	-1.83174456117461	-1.01586306380226	-0.850959026801383	-1.66740144148641	-0.0341684376456166	0.398685646942582	0.931005021183521	-0.0544947983993815	1.29760002863894	-1.01290128465708	-1.7257694684007	-1.12550466441548	0.704451767396115	-0.145049954774493	-0.478907216144059	0.276547495984424	-1.4437829794405	0.744801605404259	-0.0691451896319011	-0.225363714338983	0.644228921431154	-1.48336428943264	-0.360537856843392	0.00603048416698247	-1.34019807159299	0.307992825630781	0.000155600387973819	-0.808498535395178	1.16005168615643	0.052504359098127	0.482800236128731	0.403022184810434	-0.519579727762692	0.246850749982355	-1.74774640420902	-0.069326010758496	0.625564131220336	0.0659787805348784	0.885783724751453	0.0225841887987459	2.18012788757751	-0.543779595481435	0.000909337514997789	1.7313020905041	1.33460985217879	0.930816125490084	-0.62670499174527	-0.968764171193245
1	0.400469628199712	0.123464751835994	-0.362064892127809	-0.985782203725805	0.550786942289836	0.0740327004505379	-0.245443979711595	-0.624948861073421	0.252109230719418	-1.05116895547028	-0.128611662637574	-0.886449045580708	2.24153100202532	-1.36149213568974	-0.413908657954757	0.193415634024824	-0.83283424076003	-1.10870522620272	0.680402024471795	-1.52437627211674	0.807824943431544	0.201948860428183	-0.323474471327167	-0.517960860192755	-1.63266280058306	0.555487252650905	1.7525978893905	-0.318035849858523	-0.0971137759635346	-0.612090706894699	-2.03467451274019	-0.130275188745432	-1.69770906395697	-1.07673721496882	0.105633193558219	1.04285849821565	0.897921355853394	-0.0682569614300067	-0.73243281115108	-0.0783564534726478	1.12731584522538	-0.971035548668989	1.33329306483836	0.753695183062057	-0.804541142535818	-1.10311209750718	1.45404866289726	-1.80743088638251	-1.00935984204101
1	-0.169580317589984	-1.04501412424894	-1.12691106687835	0.22761306624056	0.119510725511538	-0.00494568487847981	0.174640898408559	0.733855074155612	0.578345436242535	-0.928234231091898	1.17397315936768	-1.38858108172431	0.926034707695196	-1.42318814476688	1.39281500608376	1.02497812360859	-0.163081370505426	-0.506438069114662	0.98208284683921	0.307039449810263	-0.753097799779596	-0.100299268800341	0.845975861551173	0.143268911989615	-0.151164850841761	-1.43963972539974	0.213886188894646	0.787708837194465	1.44375450310129	1.73091730696359	0.407710743351195	0.409357397250667	-0.769478544595323	-0.594040161912178	-0.244523889036736	0.756814617837486	-1.04931141485933	1.54941248224304	-1.95040839825727	-1.31322299694756	0.325274495138189	1.39876997766637	-0.0369046031157976	0.288824233198579	0.14614433528942	1.07807004760715	-1.89102408743156	0.758892754449581	-0.308155036732477
1	-0.356242258455389	1.11653562890065	1.12254609206592	0.605763124016633	0.355772886063428	-0.0793491215631699	-1.63134029042762	-1.17834340519583	-0.675462383902635	-0.0869347173349936	-1.45194409277786	0.226013457084434	-1.81143181881817	-1.73252059686273	-1.33385766566979	-0.15208127966999	-0.944502082979572	-0.504053820644594	0.387157874528713	0.127805146904991	-0.380779048284801	0.0694417078047451	-0.316942684353826	-0.864023190938213	0.207321010881575	-0.132561908543021	-1.47889839294023	-0.565892156486032	-0.561119641292166	0.144484032225531	-0.0733600343678676	0.938873789637633	0.394042445030419	-0.272094312583721	0.0210278059953468	-0.368486449389345	1.14657498657767	0.0854826147938141	1.86739085613535	-0.224931857144111	1.01390315130182	0.786302106441675	1.21669790409266	0.335156069643952	-0.517474434252716	0.990136097670463	0.985204895932917	1.36995795912534	0.375284125048913
1	0.816870079385731	-1.75032224720729	-0.456913060013299	-0.937778994767062	-1.52369893841501	0.659403381265385	0.531640618849732	-0.657632260396192	1.21695668227923	-0.811112140133357	0.552431054902336	0.828518497103541	-0.736855235927106	-0.316672498033751	0.0529110693313685	-0.209752683140458	-1.85826660631045	-1.32001328133562	-0.889200004791592	-1.08084523948155	-0.658197760873215	0.0559886121837348	0.369200149294581	-1.10390007559912	0.620354147307427	-0.987722797753614	-0.999738100200219	-0.44588057630995	-0.401985234473593	-0.288284315612136	0.852756673971411	-0.633976594265461	0.722573236882908	0.402471008634871	-0.861354718193968	-2.4361676063806	0.993679560234973	0.142922097447649	-1.11720488343608	-1.36294309696782	0.135769334334701	-0.977048296211594	-0.952688170883011	-0.562978170625203	0.567154064388357	0.530296271394648	-0.145663766692259	0.125184117915619	0.710260580985674
1	-0.939029336699151	-0.221598594355627	-1.29596699596881	0.334848098529007	0.522592705882089	1.18310416981476	-0.567232032711718	-1.09473643121974	0.963461150523175	0.445835552322506	-0.888809870122657	0.592677176889363	0.506745711552497	0.0290518292903871	-0.00659206432603745	-0.549788074270399	0.274991713735071	-0.936891652387874	3.09209726855535	-0.0649463541571464	-0.776495347756126	0.311179839221726	0.111016269177967	-1.05706755828883	-0.195193204051568	0.160083799656802	0.72063961829371	-1.11739665614917	-0.366981160616174	0.877062099309171	2.29384298156736	-0.673342358857195	-0.6628665930147	-1.24222803699036	-0.320755101069113	0.762044547551948	-0.845744780240701	0.853637606735057	0.95016481811302	-0.837009816014749	0.899310590477681	-0.237557190912068	0.432011320302473	1.21445784689766	-0.850331110017119	0.0163910211959072	1.41200517144657	-0.563052815133394	-0.186069672669648
1	-0.370377327230626	-0.994418696899641	-0.311039102094218	0.642920160088622	2.72063318502272	-0.177513989079308	0.698604931587839	-0.545029962090185	-1.58492093746784	0.201893852318862	-0.108786992515204	-0.337102963585651	0.0930214684110361	1.32729932965958	0.988817705137103	-0.0298649208438274	0.6559664698968	-1.06632880278056	0.121302334193882	0.138683515918761	-1.83710526418076	-0.79363190783417	0.666141507717838	-0.332772303856077	-1.78540896358696	0.946744146675141	1.07163013682637	-0.615556256332492	-0.273554626107747	0.939562117169449	-0.517997714485341	0.305687669428198	-0.640240062920368	-0.326144451763056	-0.142199168141173	-1.10872027953138	0.504500726890955	0.874779422219967	0.937945915260431	0.415890456731784	-0.173421885774059	1.14131045424257	-0.315690758519988	0.657313178575999	0.576515673486675	0.678311198796615	1.30818253595577	-1.24656350967806	-1.31570076051533
1	1.55400129080867	-0.856352133182936	0.328100649031716	1.21629753644694	0.395087175914904	1.42275935736819	1.09653689396489	-0.584201140204002	-0.729238756859865	-0.474476789814971	1.46461697029221	-0.979034852669999	-0.539366041726691	1.84550746989633	0.461374165918006	0.383351669847811	-0.311242467873315	0.616845661470894	0.718776731926209	1.38951580390795	-0.370017845820279	-0.924402045622445	0.678626473239013	1.02615062453938	-0.536697201330501	-0.751214631507186	-1.23783687690296	-0.0106687838762453	-0.408254364914386	0.954575619475283	-0.758312062711738	-0.0949690588896189	0.883002380808906	-0.0984647968118955	-0.712750728734842	-0.622295531315663	-1.83900719853696	-2.06282474887203	0.789827128788028	-1.35084805597705	-1.3557319112314	0.156112937007727	2.09101390597045	-0.308083831193372	1.00957849191367	-0.503993874560883	0.728108756092053	-0.507793551165006	0.49420520296673
1	-1.01952138607206	1.01757644993669	-0.488887006794372	1.01357178455922	-0.0330198225370873	0.711227144066397	0.745393648544476	-2.20807473565877	-0.741980245465476	0.107107935738279	2.09412450404941	-0.758119549080871	-0.187975742117036	-2.1212886194056	-1.87752759381846	-1.60229308921697	-1.13964992772134	0.525818310800957	0.181540061703904	-0.732315261033089	0.0109739250747748	-1.38616503544476	0.102850638270305	-0.117225942037392	-0.2013488513889	2.10061408691508	2.24902820890756	0.742162127541837	1.1513370154318	0.381923446865806	-1.0420894889641	-0.771403139100526	-1.55734525318262	-0.255346672790087	-0.12815180996438	-0.569639893175522	0.0190469649069204	0.0211416035599541	0.722897707172673	-1.27174178977841	-0.310228909254809	-0.686432178943935	0.670298261394047	0.0517198613022954	-0.408257094751748	1.47217789025278	-1.04498794145193	0.332030731105311	0.969473795459113
1	-0.908479083442797	-2.34481652103705	-2.2337280695396	-0.189058608004137	0.533199207706664	-0.0687902737861151	1.36221017351396	-0.460730152775436	-0.0693764436092335	1.59733146250181	0.770933005628729	-0.768662595875874	-0.738117378646297	-1.41737147103482	-0.610781973539055	0.204042918151355	-1.55779668889164	0.0322109529824782	0.991102788725691	-1.98088863243152	0.617176593180152	0.0515050406452916	-1.77116806568102	1.70119899215016	-1.1872539747082	0.364401819624671	2.30529772292305	-0.39977998191243	0.183056990658799	-0.408408852564291	1.43302036688061	-0.184728527031195	-0.413131455526251	-1.37360097186105	1.66622074561378	-1.55034628235005	0.662877496094463	0.210681340141868	0.367182429384211	-0.26378974234136	-0.169355743642427	1.92643496632069	0.70076672823137	-0.928942407936697	-0.833835969602857	0.183533206204541	-1.7602948191302	0.77255718037995	0.00719393778855226
1	0.250422328211685	0.75417138667863	0.799037186644688	-1.54645903259762	0.576769596418215	-0.219918536701581	0.0807494589643821	-0.948359127259984	-0.707606118823541	0.923862727421559	-1.55186674518956	-0.258289815589351	-0.605577658600624	0.322597564194654	0.79753376464777	-1.54587005171504	-0.146797184198868	-0.830583720527863	-0.0498464754565696	-1.24123920110929	-1.47575342215616	1.8185619292376	-0.54394895582111	-0.794587233444021	1.42088027527365	-0.969604034313788	-0.60066532038327	2.21097600059063	0.957801226070945	-0.708140220962992	0.175108544878055	-0.0301693222695188	1.54523435518248	-1.07872999074065	-0.558012133916525	1.67516186639337	-0.58009506286032	0.181781750289901	-0.940154769746882	-0.108916449691675	-1.79119233207784	-1.35982218843378	-1.88159657651057	0.544035313420819	-1.26529387629226	-0.532537139232509	-0.190365800703704	2.09702932371569	2.45249681879909
1	-0.791201253453423	-1.43868063862392	1.51300878127828	0.349438189411531	-1.39521113641026	-0.407673675340289	-0.79531384752798	-0.117932607805091	-0.233463695961595	0.147461048652256	0.517841876115359	0.96446881581612	-0.341903815047961	0.578297578623977	1.12729086701308	0.965531441682619	-0.291384639521412	0.30873324380747	-0.280132763057528	-0.165823585580242	-0.985743941340006	-0.652027387526318	1.76412243841396	-0.573277800489399	-1.06643544368059	-0.448758454290652	0.139740134370266	0.93198460800072	0.56198954473426	-1.58748331829192	-1.07668781810435	-0.220098448924266	0.226108998048228	-0.507921389673322	0.660285661031127	1.1777223751635	0.126337664715211	1.37185130883083	1.79865177291563	-0.434686003833873	2.12194555359142	-0.65172906866141	-0.139513378838442	-1.29269841126844	-2.60007201522684	-0.664421453139102	-0.632491579470339	-2.32687144356779	-0.857069329053512
1	0.907194385024493	-1.71510809273181	-0.0819657457381448	0.372266062453773	0.0278154221286275	0.347334836169283	0.0780184448643634	1.30971925564964	0.890383631492942	2.26738677266247	-0.293706224216337	1.59238347972429	0.723234230859457	0.944714236488203	0.0307555241365429	-0.601459520195971	0.281614102610303	-0.622477134320113	-0.759943276406452	0.803527106052784	0.874803506227873	0.243463562636284	0.539554142386229	-0.834747736757777	-2.27893721567781	-0.492607371792608	0.570488953219649	0.0339347871843338	1.11012389405444	2.32072315095283	0.208855849983699	0.10946961149367	0.273883121818101	-0.991528636667135	-0.530111779642912	-1.19633917481247	0.539714507836183	0.113138069824182	0.666924568439527	-0.250464851645658	0.479281219380727	-0.484865313540473	-0.408457182351734	0.0771537158852623	-0.0159626349266844	-0.703508615006989	-1.57010470014107	0.802235916085701	0.102886825352314
1	1.28350919191096	-0.252815421905065	-0.560533359543203	1.30130076665283	1.0042032996492	-0.299783341435428	0.486158593588968	-0.526449804544965	0.268021253242299	0.695202759969852	-0.110737034965686	1.13740550372387	-0.813783114265515	0.952485341753943	0.866440122592572	-0.356542737631653	0.805220903016735	1.82448063016707	1.82726213074446	0.0847118667050908	-0.664474438560315	0.887914966752147	-0.353197196844417	0.550359174209006	2.14806263696123	0.959715456290038	0.350279001065732	0.415668725354018	-0.531061339089079	0.575509320560777	-0.654037950034594	-0.67612393429374	-0.100438354038978	2.13359243244384	0.604906255918784	-0.0163010039619601	1.17459098127266	0.580692476221437	-1.45912331733266	0.539337207325909	0.104883763819487	1.47070000281581	-0.36281873424566	-1.79730166014729	-0.784219883812364	0.163805866022527	-0.213685450018338	-1.44131873402243	-0.930890143752107
1	-0.392532974560747	1.1465508205303	0.562072129113827	0.459825931729301	1.38291320108155	-0.798274101738372	-0.114767385588551	1.15294285940781	-1.06293539152177	0.279384366871101	0.0262103132427945	-0.52533265223695	-1.11241050650296	-0.324777380941961	-0.464588469083246	-1.8662451366498	1.00976379745152	1.43108410990564	1.3924073335563	-0.73440504093015	-2.6050949873732	2.00864259030741	-2.21086436917939	0.00989174336779862	0.92040336766073	0.939159270142774	-0.321611837733887	-1.87871230537267	0.925042130795101	-0.42527541092532	-1.51000061255092	-0.546887770198092	-0.403048108741227	0.100040425526932	-0.457677193733023	-0.953227670098337	1.22541123345058	0.100067915078331	1.58871550346175	-0.315940984975257	-0.185527494495382	0.042999951956534	0.816640678866884	0.761127111886556	-0.0913432563248346	0.0413124962948559	1.40319309775602	-0.638633113326726	-0.170854015531722
1	-0.590676730173458	-0.279798675409715	1.03345114131777	-0.597625936873195	1.21827083515428	-0.0144974730788647	1.29865364742337	-1.03413007362015	-1.13208661316166	-0.0518207563241083	0.056821785327347	0.591054610157493	1.0677077530473	-0.620851884509992	-0.655594173129298	1.54278822927369	0.0257168800332454	0.0955155237959057	-0.132927320216001	-0.743716933860009	0.669139451218445	-0.354923287974495	-0.319268384141672	-0.348890463913395	-1.61200216913403	0.351307852635847	0.0462554371538332	-1.28782624359319	-0.327695605481887	-0.844460947909799	-0.860617121738453	-1.73995476785529	0.314042265964539	1.35583530572112	-0.529752806009528	1.05181897318811	-0.341816639974199	-1.02023872771522	-0.528757420869256	-0.0702322382446731	-1.43908521906436	1.49318017306941	-0.204669047532958	-1.36765651806828	0.248944911432731	0.143450018944573	-0.927670260966991	0.547673620606104	1.46396469548089
1	-0.559722956092932	-0.0582557301732958	-0.457261314014163	0.0593365729682139	-0.257900239566829	-0.54984833099946	0.865461606032624	1.21692151221526	-1.14717125106182	-0.510365978061371	2.83536430423049	0.268945034715287	-2.21734463231674	-0.454810734461766	1.14947612472959	-0.963724106811828	0.183561898101582	1.27113811304971	1.207543660812	0.809010672574977	0.28655279935156	0.35172511178153	-1.27924239094288	0.217925175613482	1.81917000790724	0.195584133134098	-1.44656065999221	-0.451807945426284	-0.0494151037490942	-1.32331638739444	1.25773171467074	1.67470898543245	-0.676830239351019	-0.0622801800745941	1.02687991574797	0.969586096310756	-1.30510613679068	0.889302696616974	0.338044287733559	0.089010637409636	-0.364071242383835	-0.497214716072562	0.739270008526801	1.33388994913965	-2.2221596307937	-0.772725489785042	-1.65900709133398	0.224888650339788	2.60204968532456
1	1.22140722455181	-0.174843086479939	0.254320084262877	0.308553536603876	-0.730461051936509	0.405859211355366	0.56356903796542	0.84095671093472	-0.127695412823786	0.465710609286497	0.426929966749121	-0.748791641261093	-0.947887572242029	-0.860682064044731	0.724464660111443	-0.018652152620603	0.317376775122528	-2.63749408268225	0.711790701093775	0.648508364480445	0.765515522728833	2.64603299080142	-0.659173712048771	-0.877827477085432	-0.639768845817022	-0.879277537320267	0.911335540873241	1.6697271425813	-1.50187085331079	0.236125783820137	0.609967777914346	-1.95002356986721	-0.101470687152095	0.439876054274641	0.204879778467026	-0.641003927917711	0.211152786094564	-0.323214910793176	-0.331450128245097	0.591271124833776	0.403535595625594	-0.260324818455081	0.349427878810161	0.51698787216242	0.702943654524627	-0.143027991300458	0.185687207728073	-0.28492943190471	0.0262598054013317
1	-0.571855013357563	0.481559342056286	0.0805046569611795	-0.138408224985125	-0.83766357810062	-0.369851854812583	-1.42937015470082	1.03553166284635	0.160999981020808	-0.292430017668974	-0.82543870444685	-0.866420886835763	0.864652927211285	-0.369845108642701	-0.564658806907981	0.428907160674692	0.784357140867605	-1.67594333215336	1.04696638656142	0.936492776591845	-0.0959843569965981	0.123153177879194	-1.21087896478911	1.75731834209487	1.31510394426712	0.240278483652829	0.714744905215748	1.19116231342185	0.404310037940345	-2.26779294441863	-0.99919422748145	0.709043434639928	1.07834678471379	-0.452791170941301	-0.387666880726772	-0.6879718779029	-0.00767545222893644	0.741868858587944	-0.467728504572718	1.1322279371588	-0.13317917398576	0.083329660366578	1.85668120761571	-0.965760584834727	-0.393577929842277	0.434806637099906	0.270849473320077	0.281260752926393	-1.90511296902562
1	-0.0986783289909462	0.994486175775107	-0.195329947798727	0.0110209437365172	1.89216064181248	-0.509985165086912	0.563210572824666	-1.10346546034548	-0.541150743094114	-0.183805236639036	-1.43439437564558	0.369758885212487	-0.246541207570611	0.0644554838963441	-1.01327142910424	1.21702414766704	0.545767383064293	1.01191536250881	-0.432604326731407	-1.48778105934056	1.3597371092862	0.933686789756587	0.871940339656511	-0.197796373765909	-1.03906611852204	2.61202661275875	0.802037616972754	-0.632180108385705	0.105126453917682	0.490856536451054	0.206699371097361	-1.13168760023766	0.580049561901816	-1.84433384525978	-0.294087394379436	-1.22686691587842	-0.119805526574445	0.193459672773346	-0.594459144288917	0.636232100538526	-0.902798268748456	-0.453015787732624	-0.0110413583926816	0.287197918733544	0.974536395103409	-1.05956265242982	-0.574430439617581	-0.295005688586025	1.34613905240772
1	1.49890432449814	1.060492086474	1.24186277138227	-0.0847462134393603	0.110084692933855	-0.865910397059978	-0.5940169102306	-0.359434081309101	1.24888461454532	-1.24696260628223	-1.04058261946206	0.90269247558976	-0.290944402981297	0.395749411185597	0.222908083480947	0.716414862265939	1.52574382089257	-0.659615096614476	-1.06568004384023	1.65050725467222	-0.140720719339796	-0.578600903240091	-0.856635672277103	0.529563229747813	0.0513754799445605	-0.256247410111232	0.24048465661962	-1.35895454330516	-0.209614018814527	0.202836200649947	0.285867313961678	0.632700048441154	2.70072391269008	-0.307167176320911	1.26156434102868	-0.792553104966454	-0.988584343385366	-0.763583514103753	-2.31468206472226	-0.0659227690220166	0.210768954915908	-1.11113479284422	0.843280358163813	-0.262773058558232	-1.62774641753173	-0.151915267984694	-0.75199553410323	-0.329863875607021	0.442168367697126
1	-1.29572723735261	-0.421386603058718	0.0975493349987296	-1.0339602811079	-1.96135138557595	-1.82775939429467	-0.150245715745996	0.848507299369681	0.285876741492227	0.537750134633033	-0.846109929875684	0.374881721803997	0.941627659208075	0.0882572946669569	-0.473821686876885	0.0148910685680703	0.620347076821394	0.101067011823513	0.684292426146941	1.16731962306972	-0.0322079111323785	0.023461841364162	0.114759205937788	-0.286058911937178	1.55969404499197	-1.44961629583786	-0.144134145605515	-1.04129422674423	2.34638523818998	-0.573899105542542	-0.22441516204368	-0.934255087170071	-0.975059768156052	-0.684030217747586	0.68952588913081	-0.518814313523964	-0.401989156721872	0.694353398978275	0.104692458399582	1.15285919063811	-1.37757710207284	-1.14316271746184	0.4133154947672	0.144241945575514	1.84080793583903	-0.857813169074531	-0.678968276227433	-1.23476917700882	-0.55336760530871
1	0.67176026305244	1.86753876852022	-0.256025802138123	0.0416529003017242	0.622938091854561	0.717955724145777	-0.40732304404934	0.877507084719362	1.35288499656235	-0.400633176979326	0.268218932737005	1.42991710812902	-0.534783960426663	-0.76223170436673	-0.811657755844657	-0.862796261385482	-0.215094476655093	1.15255085862818	-0.105992883554103	-1.62720853600805	-0.179181678006317	1.11449669002811	-1.18430223073408	0.284635239704328	1.29029749594435	-1.09978331160972	-1.67181151567029	0.153423357716207	-0.341350452009104	-0.204178878246876	-0.0927399055078751	1.96923234141916	-1.22151126027136	0.195592813688818	-0.0337432239293282	-0.452780334209737	0.0480238573414715	0.539424147674986	3.12279591455742	1.04989822523129	-0.4887014301687	-1.68416028705592	-0.0107657910823931	-0.0880730543885803	-0.365435011439278	-1.66587877153616	-0.126580654500081	0.881185651811561	-0.878203685002926
1	2.56372033894222	0.631954485525647	0.0309549057189923	0.0891600726805687	-1.32687601907268	-0.664501487506515	-0.188793306639005	-0.326060738684891	1.48241671876285	0.717216430516974	1.85711583398897	-0.462411733312346	-0.581324040650942	1.77387485347042	-0.20967546366745	1.9071376293513	0.198837035481441	-0.765637815347007	-0.872485935708412	0.0625320914132333	0.669665347502911	0.646163111879986	1.18658113156425	-1.20993063498701	-1.0558401018158	0.608875774215473	0.497360267656674	0.106764417614793	-1.17429244208209	1.28172971918481	0.930058317349487	-3.83725616303132	-0.772181048394975	0.0546777149618051	0.281258373512968	1.17347650960099	-1.45877318525196	-1.40765169813118	0.407150071857868	0.557236099023774	-0.720140699617852	1.75800912225398	0.268962208658017	-1.22835151392532	0.549050067114548	-0.272863409316099	2.16306129515495	0.913427667370344	0.0600970233962966
1	0.0419177618970228	0.986027596253541	-1.17445828764706	-1.19142159202453	-0.395623910118501	-0.0184983387984224	-1.21184276275202	-0.784360614386522	-0.0600013771375326	-0.5571452349799	2.05844202588083	-1.44058167757216	1.04922796409257	1.76617578816404	-0.0868468094181944	0.401178870176103	-1.14332915208356	1.07207732476709	-0.804142371877305	-1.26972269232874	1.01635507443009	-0.897009254018668	-2.2103201910619	-1.20389689934565	-0.222772144785597	1.32530970326597	-1.55041049751407	-0.91767288406169	-1.87527720764868	0.687261414916413	-1.28004344763499	0.363925493934092	-0.509617258121711	0.329077229944917	0.780136759780694	-1.32830746119328	-1.19873390456471	2.07336691099888	0.687921393803633	-0.943474838234545	-0.60380160069305	1.30750974326272	-1.57964554172604	0.710727082375726	0.048436823116285	0.0357113459484953	-0.45032210151591	-2.47273156702161	-0.671543336764728
1	0.454119601210571	-2.05172227402541	-1.26189614866546	0.459946151299092	0.602744274019355	-0.644159052344958	1.9113378768893	1.1790142830935	-0.946920332743806	-0.536920992283794	-0.410796667962301	-1.50600015352122	1.0550436068073	-0.118603575637807	1.18389432658959	0.00621625080673957	-0.184852877747528	-0.128901367219261	-0.403176126560627	0.358988913325916	0.588374369035103	-1.77463284460429	-0.735331400641064	-0.39181092809895	-0.678397135587634	-0.49668726325933	0.653711832193155	-0.659079562534072	1.0386302581524	1.77866051683587	0.0291256050772225	-0.769732044484201	-1.17672916704993	-0.613487954003279	2.06842548669608	0.519600272706656	-0.132425901184161	-0.935271286509422	-1.51653542020217	0.344154130693357	0.0381648818051047	-0.577314509979238	-1.49731540822182	-0.592625659020079	-0.95039591198203	0.532122000539717	-1.7853034208273	1.60728651566642	0.619668295962047
1	0.133314866446255	2.09499928303244	1.3445097691708	1.58600771015135	-2.05769134749649	-0.123228276893758	-1.38906953370624	-0.212934544247782	-2.31711162167093	-0.142162563956618	-1.60389938976443	-1.31290774966024	0.113099152605578	-0.548637759107326	-0.0957169203704026	-0.0443734575154802	0.686019445755357	0.471878501435037	-0.760906614731875	-0.876348780667385	0.0589052815396964	1.43383976233639	-0.687836376579116	1.09132921657575	-0.880472812645786	1.40796237691674	1.88220027070098	-0.461789383210096	-0.400712198458154	0.139734520013994	-0.886096860995825	0.813606712052362	-2.18382758240013	-0.215285562328815	0.0638529616095635	-0.0849258560753303	-1.26462915727592	0.951430221427309	0.352531997578891	-0.970527280435902	-0.250723085079205	-0.887658517924406	-0.078070226200594	1.62759025002453	1.61997976410136	-0.603219329153169	-0.173082441156099	1.18885493686966	0.731001564411695
1	1.35713484844115	-2.03040826873085	0.117477701993953	-1.29708034596089	-0.0773217150970831	-0.823507490332786	-0.0406587260450728	1.01272501355638	-1.15856600131487	0.766567383650549	0.0634277465542154	-0.30288662444513	0.360181479254154	0.37392337326777	0.269474448301587	-0.653259660227447	-0.455681979362669	0.394961372097071	-0.283650361611662	-0.858633401141603	-0.560396601672173	1.18076259749629	0.201919825622003	-0.860362403950497	0.16075944982261	0.535691843543432	0.684909190341108	0.940410665927791	0.585492276362914	-0.243643789608009	-0.310300266156844	0.893901363333058	-2.26088146912946	1.78201809705964	-0.784019325397873	-2.21041445770517	-1.00887389700867	-2.06722412348881	-0.189117179263694	-0.422418767074738	0.364052338828878	1.05262421674369	-1.74483539817869	0.740008115860449	0.961903249047719	0.45097044850358	-0.237655699143407	0.467440432012886	-0.407302730650821
1	0.640856813070742	0.381891699171916	0.144266379410498	2.72100934204322	-0.792135746248561	1.17036317866656	0.352072029484533	-1.20075166165054	-0.737883796060028	-0.0148190719950417	1.1732924794243	0.100865900639094	-0.00382108833543429	-0.632181557750486	1.18909499583098	0.728345188959006	0.849837397021896	-0.697246318540231	0.945792675296738	0.629545162255538	-0.210094682061755	-0.693087027731065	-1.4763216280669	-0.424598890443129	-1.22558611700591	1.88399835260129	1.37181824455194	0.324819016235692	0.624064208899883	0.93462243846269	1.14786217240065	0.900136156954169	-0.0435740525438665	0.823545308236528	-0.318596807235266	-0.739306921548637	-0.84090283866565	1.0921550274431	0.627621533856243	0.119346780937584	0.336198217670957	-2.44114601444466	-0.311669022493692	2.71244700627809	0.773050883610499	0.507797186530589	0.779393202123773	-0.256148142824004	1.28636292265584
1	-1.19524453344759	0.368641832424832	0.851707004107744	1.0251718877097	-0.563856430884655	-0.0922749258292806	-2.67646235054459	0.722217530685507	-0.290379599924637	1.60315694772092	-0.101917095265041	-0.355870966502682	-0.136438406626355	-1.83940255545875	-0.913566387695169	0.307005858612813	-0.9985057130399	-0.867378394796046	-0.0768038529146689	-0.416586453792721	-0.399955280970806	1.42861182229384	0.31068917446776	0.636794079141878	0.572044201966653	-1.93435596235364	-0.113138077618846	-1.95288166449712	-0.530548838893212	-0.259587214578949	0.835183290104376	0.0683062456596913	1.00115420699799	-0.00467426022628065	0.0101562823231313	0.313791466962658	-0.56074277580707	-0.302971850033218	-0.255787066667785	0.411598489468125	-0.0968447418498129	0.973775699306331	-0.2040804144457	0.26516510967033	-1.54672082609777	-1.67580476520776	-1.44544750398053	-0.0659997284949914	-0.0214596468419968
1	-1.1225727965105	0.655299885605284	-0.0274690658775743	-1.52811550382131	-0.365018390762923	-2.37394976648212	0.866631594206076	-1.09125983777034	-0.161590183999474	0.996207719440897	-2.48478640756912	-0.740284966442907	0.212554306127181	-0.739649267820092	-0.748383746434801	0.303753770094434	-0.462215795140687	-0.13791272182684	0.98568430467251	0.181942897073549	2.85999889648332	0.263419578653844	-0.286318925594457	-1.85001371183596	-1.25742301258742	-0.223406846928242	1.13514134552498	0.100696078034907	1.67485509109341	-0.415953977555542	0.637506373663582	-0.647832059430314	-0.71781213574527	-0.814653590276698	-0.106775367513126	0.17026664547919	0.589787790441376	0.23699562226111	-0.502085519236444	0.341778666169133	-0.520494885668589	1.0275067987266	0.338519328587395	1.03003801238556	-1.42205007225879	-0.482125240548222	-1.18583696306033	-1.15565622555295	0.758518512470092
1	-0.653173538380493	0.776804977704426	0.147468828142473	-0.461053807754758	0.099595240867023	-0.306515945294373	0.455396992008564	0.265589562228624	-0.846909666883476	-0.287281275465959	0.536171877162271	-1.21547689518424	-0.663192650741567	0.749199869579444	-0.941448478623911	-0.85716512811899	0.757540482843594	1.22971718687494	0.743321696146084	-0.218785492814773	1.50500210184628	0.608136508448429	-1.08980238594935	-0.344831701111753	-0.334835700503804	0.252410456705568	-0.0569722036979475	-0.370280007474986	-1.84166219392238	-0.722656714445261	1.72476527745046	0.0392446664121727	-0.0757304664098172	-1.31856929279452	1.40685752354993	2.23111611529654	-1.11822776273938	-0.619080427320961	0.248814857758568	-1.52103166596335	-0.700744675450025	-0.432965944122134	-1.28432036214911	0.0769283229331267	-1.61600381523789	-0.843472602791022	-0.314156202689603	-0.16016165816594	-1.16115311083775
1	-1.30820644262673	0.632087045006079	1.43131928899333	-0.599610500756918	-1.32997688220474	1.11453346900775	-0.387309368255046	-1.11331298434943	0.320791837159755	-0.51092276649416	0.403205527626856	-0.0423253396942683	0.829764665967851	0.388553637322615	-1.11523943257853	-2.15251245409648	-0.667985182097631	-0.348731691358535	0.027702024945558	-0.122789449055351	-0.0211865664433522	-0.210864376833303	-1.04765335956101	-0.153628990248283	-0.266167990052687	-0.00423276450389523	1.244360828936	-0.780646338399714	1.03309969750017	-0.983560715874249	0.230914898235486	0.238191486496677	-0.124285138830073	0.481964888304552	-0.021428243824299	0.699090987745109	-1.40653328810106	-1.24986972969158	1.08312746950238	-0.328369135571104	-0.647869978542192	0.887295704635308	0.914761206905215	0.345360601232766	-0.713443663334073	0.0501408366668905	0.0724498659983612	-1.96498078343834	1.26970413801393
1	0.987221258637506	-0.348190548019826	1.0640376853017	0.819780082277944	0.0501262545657659	-2.02356902198293	0.575710738985635	-1.06870440512483	-0.582595593404433	0.369305971987013	0.587059319673963	1.04903894224128	0.134572903078417	0.667404251908256	1.2827236076806	0.146402409406034	0.81394763089159	-0.0598231590572978	-0.318809121501729	1.69990422411685	1.05565236770025	0.180116823237047	-1.69607509876779	1.69856959320526	0.359608494464018	-1.26108507732965	0.381637950123863	0.757030893716295	1.43849383996667	1.28298740908658	1.99029908452654	-0.531955077203713	0.32509154652976	0.975903049865215	-0.371880351010527	0.822855862778936	-0.661661186673928	-1.06630272101255	1.24813511273345	0.22485732370287	0.0926545254721992	-1.55519100637063	0.568641957265356	-0.356105569621243	0.187891644013919	-0.715990741106778	-0.959036745927466	1.49479474438866	0.463000864273711
1	0.309149435918599	-0.0141031840896519	0.525556501461101	1.65384935794533	-0.104418269135095	-0.243232970289086	2.19154376880623	0.930993235582903	0.225363537317897	-0.52264058113773	0.0387248937483079	0.26366689574159	-1.40253100399533	-0.845446529618456	-1.05389910920537	0.228453029321584	-0.111340803706983	-0.408207465365811	-0.596664721350756	0.520138939169807	-0.71710151155932	-0.390218027678886	-0.76865597859688	0.0842079901910954	0.4800307439685	0.422849547652647	-1.35787973496926	0.42409873945335	0.135605993740898	0.518885839620324	-0.460027071692068	-1.13760066837283	-1.25591889400513	2.23711866889732	-1.54883948197097	0.554673913115947	-0.255986936134219	-0.350213935901689	-0.589295131837328	0.0577247311752577	0.295378275632315	-1.09195898946111	1.22276317465523	0.161092556699908	-0.195793505025384	-0.478522269533809	-0.896598934671526	-0.209059936590696	1.27723603982732
1	-0.437353244871297	-0.0715772876337493	0.782728493128931	0.271319717868525	-0.276270183738277	0.906392099565071	-1.0202487589669	-0.719434694607873	-1.13255396983044	1.19665019485609	-0.33901108818756	-1.32257191055036	1.27830883848958	-0.0999227025844402	-1.61742829143375	0.633385008304363	0.0274400081742334	1.15870846059286	0.57597076942058	-0.1833656562636	-2.31735111435096	-0.581192332406664	-0.773069659139982	-0.509422116031803	-0.0464390806877626	1.33846062577928	0.468969094404047	-0.514699050784808	0.675598584625679	-0.0957852906361119	1.15853467038894	-0.57872191272915	-1.52062348462783	1.60798874374704	-0.275357844197362	-1.52599392731783	-0.168315600678938	0.493179636088925	1.21090865774497	-0.131454416432298	0.460066725950103	0.175323456700036	-0.135998219383798	-0.754697161819492	0.33586993303013	1.2687418463952	-0.22299063144763	-0.583026328656708	-1.0083204370053
1	2.14548958331302	0.890573221005165	-0.393254002551793	0.535852666440341	-3.18669696967262	1.25615490024652	-0.389520932136302	0.808516736420429	0.840249096423244	0.82233609263772	0.914426342599882	-0.162260014261596	-1.27332593559786	-0.0261642282049774	0.531863497798652	0.916975074824014	0.0130454597753057	-0.662399250966977	-0.461015217761626	-1.64274523007804	0.910646520777124	-1.07327946401579	-0.449143943065472	-1.44185232305652	-0.172377423520283	1.84058985504831	-0.929739396007666	0.178751874924436	-1.34534041414333	-0.113027740724717	0.313175777564684	0.249789242307973	-0.973532466806547	-1.47432953320525	0.0919831853323935	-0.300454498334536	1.71443590741412	-0.577031936953153	0.340891693798581	1.10812064818378	0.245252450898433	-1.26831445539924	-0.444903501773487	1.22653760221589	0.309788291644298	-0.747651051320903	-0.351316407989824	0.300664406938323	-0.565797076510885
1	-0.394556459586219	-1.72953131726235	0.743858479915247	0.644761938130314	-0.73155870903996	0.21873902465333	0.428613735930504	-0.505511286287358	0.399069646613359	0.30174872471653	-1.01698005481379	-1.05587562283447	-0.942174805680237	1.52740408795721	-0.157757642257094	-0.400122402945985	0.376051170895128	-1.01629671155925	-0.173105104131859	-0.430945952411051	0.238646407073667	0.685350605936357	0.647057456518873	-0.878775325292259	-0.886167156861028	-0.821955052040774	-0.646531856570152	-0.742358260964536	-0.343563002098807	1.7204107269037	-1.56179997817718	2.56357000810688	-1.25928713866736	0.584042597523363	1.20041308557368	-1.15040637509407	-0.593015091547723	0.769345328436251	-0.0249459402228146	0.484650893475649	0.727054690110706	2.12351895875793	0.0453718027961079	0.716958377474317	0.694445838576663	-0.680810047981014	0.33646180765963	0.373835916344792	0.301094390548323
1	-0.233795833655607	1.09936822963057	0.0811432712384008	-0.37199036378399	0.0414763320694487	-0.513950332787781	-0.548307660337652	-1.10775757790144	2.84076097714899	0.169554858325093	-0.912489730580301	-0.905612192599203	1.8320274833194	0.175355249022176	0.518336563848495	0.000878618721710096	1.15506295532642	1.40305587979455	1.13111703692705	-0.743294148113941	1.41030753356563	1.87611338301289	0.463135779135036	-0.140252488089525	0.66384329055803	-0.533574257501793	1.10449224124164	-0.630457554948843	-0.524259373550534	-0.0963924868545685	2.0416897124567	-0.319982599678103	-0.435135445173638	1.28419218438949	0.814479826037859	-0.379803758046638	2.06485393629608	-0.232753707577939	-1.16074673517879	-0.79886120284214	0.432882826797858	-0.753431002257095	0.00102333742959191	0.560870530007427	-0.0616153892998921	-1.26346313259251	0.302467678669825	-1.28702838657577	-0.244518382728595
1	0.701424217132194	1.69844151274105	2.20950731984418	0.177137724364104	0.134664268368598	1.05056003237392	1.08018910823576	-1.60479368702352	1.22886406747118	1.57586595768795	-1.3295046804893	0.334894256756541	-0.178502298570564	0.478236113819583	1.04543584803053	-1.38348091846322	-1.46365501693762	-2.0776802989803	0.279579257156568	-0.90381170509028	-1.26338477150152	0.275811993936256	0.00306038830374486	-0.774323881192543	-1.52801662380935	-0.345174173788243	1.61127490079311	0.968648619835655	-0.435559636203856	-0.219064404754227	0.0439349495096348	0.0861856574073776	-0.0554534060322172	-0.991603266101498	-0.249269155152422	-1.36740961583933	-0.376409950774161	0.339559051313225	-0.237723322488854	-1.26572897834622	-0.315349367877842	-0.791371750588022	0.692304415100239	0.00954458560779168	0.0895961347189107	1.40277765939282	-0.197481498516738	1.26114561735197	-0.979200586316166
1	-0.383413767533984	-0.508517791821516	-0.836169168905171	0.0221076506765757	-0.191459709877198	-0.859341703331002	1.45644499941901	-1.64714177176187	-0.207919969940904	-0.941072384935667	1.20936732220981	-1.88427186562335	2.6199094789468	0.587325886758346	-0.750436949663519	1.51782958709853	0.562036679074733	0.319337157944733	-0.531283085361013	0.656679992606284	0.105526439910409	0.149594961117887	-1.56585561015403	0.887765566424183	-0.143032105690115	-0.917191061763885	-0.666488680141878	0.964302801734825	-0.537695683256891	0.477403460404711	0.939172416096266	0.169341330681804	0.528245791696217	-0.256195149168807	1.05703630253551	1.93802874042965	-1.48479243631473	-0.814592526228766	0.183217172210956	-1.06015767026411	1.20358937622178	0.137473213301382	-0.796129919839887	0.231708295130429	1.35250861039826	-0.459431604741195	0.621786221708612	0.781810551981235	-0.732006534446451
1	1.30900252872372	1.44809889683236	-2.11719283331956	0.276215852507394	0.0470336418441101	-1.04756499695924	0.477024030453193	-2.31141881345623	0.351519759098741	-1.32472161733843	-1.41734039954438	0.986855008112558	0.773722332654891	0.984011902923003	-0.0954941537029942	0.715090918379658	-0.833257478871776	0.582440709037297	-1.17177025317447	1.93655949152068	0.0473559656260366	-1.21571640922841	1.09260664615858	-0.328865632836586	-1.23709480690116	1.68679594186266	1.38013655696304	-0.404844994172366	-0.208538448623108	-1.1107952509533	-0.731442597038632	1.04780118127954	0.00781432979457971	1.00251699053556	2.38304683834059	2.29089984018027	0.443408070875062	1.76379886075638	-0.765585756277198	-1.28231124013311	0.928651011896347	0.976944732639579	-0.544927626352287	-0.376319782589863	1.11709553087596	-1.7906141020982	-0.0302712923467066	0.520413703197871	0.476923926217071
2	0.639825306614192	1.06052196553408	-0.729958288732609	2.03677073799222	0.958795516061222	-0.796899893411756	0.139840447946474	-0.198128264117195	-0.293554771940054	-0.463643626291917	0.11998674146445	0.0392590968283163	1.21133225944235	-0.163629785897823	1.08283622494015	-1.29281874183966	-0.655661081690304	-1.07533872029239	0.534676115792548	-0.943876714852087	0.55212538262547	-0.168802060306348	-0.0230772701695518	1.58050899393776	-0.419521371054966	0.39880571816379	1.32695805197842	0.874117068957029	0.728711971231867	-0.645613857067614	1.37065800209346	-0.55474233266517	-0.444255379164956	-0.33732140443294	0.721172080984456	0.827298543588946	0.756759536598043	-0.405923676784867	0.753963280500878	0.853385688070345	-1.22223836443837	0.117435479852604	-0.450400100807763	0.423878651812082	-0.304489913095593	0.057795689940564	0.0629877258738157	-0.0102895766565291	0.164913280803513
2	0.504990545773016	-0.772768046373696	0.399787660680777	0.684914836894409	2.76964820317116	-0.896097530601807	0.595052470492107	0.855647393449348	-0.390274625821124	-0.311777109080888	-0.372340204786406	0.313150850466372	0.452108081918998	0.437442511863813	0.544038442122141	1.99994522826026	-0.639696611032889	-1.48614437133453	-0.230745511652676	-1.82134306254248	-2.26313022720433	-0.608764551891316	0.738908263769149	-1.24282965451955	-0.656451855173946	0.195078075355613	1.64622672891038	-0.0508580429946699	-1.24355607645425	0.447805018498941	-0.77166667280148	-0.329977637318497	1.26406015673509	1.32698928736769	-0.00641572491394002	0.959466989198353	-0.662985517873277	1.08536543552851	0.70744638523475	-0.328534010971207	0.558799425189794	-0.611460657236307	-0.0729529918292849	0.371424374263209	-0.3144758309435	-0.665164450838396	0.482528753478304	-0.46536234125208	1.66978058605734
2	1.13094486946796	-0.404148853565163	-0.868281202039843	1.58470055805837	-0.338727019388346	-2.19141434092451	-0.782125536554444	0.565105077262565	0.306836317806861	2.10483096182844	0.307515835402323	-1.42193561407823	0.384467393829802	0.182728948502544	-0.0400879173882238	0.89476468409866	0.095400714635719	1.77669926763151	-0.256569395271446	-0.339024880970348	0.720562436931677	-1.77424399325725	-2.24287217325512	-0.89824497670582	1.07522818263305	0.0474022006786673	-1.54766784943357	1.27020791245332	-1.49506708557885	0.571022538958712	0.00708015578120511	0.365950333194661	-1.2682757198547	-0.0850320754083514	0.405470503173522	0.496630310327103	-0.60248979105628	1.22439883565534	-1.30511298812379	0.255679059092462	0.0447682641488382	-1.79650719761112	-0.787386198793801	1.66047649906993	0.410438164347385	0.88552107913135	0.250545924538077	2.36712928394796	-0.525610278927667
2	0.309114453015057	-0.68090575078089	-0.530626074182274	-0.359100074223138	-1.17841872936032	1.34999089709647	-0.19746044328684	-0.958302169109967	0.0050382861528459	1.36973038926249	0.786340953910237	-0.536774893817978	0.554025570778186	-0.397975381179069	0.879836711745083	-0.939396235673999	-0.26533712809115	1.36698131537511	-0.0877473689497284	-0.682128876006	-1.00562809197507	-0.622768881976448	-0.883393581836955	-2.43298659091558	0.884852121972935	0.726624380569471	0.101005873498826	1.00998528466709	-0.0180635748701971	-1.20577488689284	0.418558832385684	-1.03250096001789	-1.89922695798836	0.769938128269066	-0.471170573634639	0.590015413756434	-1.84303463921907	1.35849914381952	2.1516830457578	-0.299545707039682	1.00529268411919	-0.371517874999146	0.56898313512263	-0.114002261194646	-1.80776914859022	-0.720749426093757	-0.129687084259053	0.445410177524084	0.860684878905508
2	0.21432797431342	-1.80936915117401	0.507602216103084	0.630599854476336	0.589992483028197	0.0245167290253735	-1.12155978564677	-0.251284358277299	0.334835141571583	0.415415566353777	-0.117516450550606	-1.62521760978071	0.636971839158441	0.685512013923464	1.1058075510117	1.2937176689766	-0.514828589607308	0.445994402788931	-0.810743211962508	2.00947322018151	0.681606779828498	1.07759285691885	-0.74403964409537	0.110614382991534	2.83843437295901	-0.312801607471886	-0.917098034048993	-0.931007433027857	-0.860022723023844	0.309810007161055	0.260135668840177	0.578341473371485	0.761824408826103	0.194350755475837	-0.160053402814585	-1.43249346772303	-0.599087601183038	1.17439444534698	1.41197721543268	-0.877358422568498	-0.103844392901787	0.320933606792527	0.808675906835648	2.32670120685807	-1.1007332666117	-0.295364174948189	1.02296882429719	0.152643284317748	-0.959367789386432
2	0.908301141049993	0.221392398888783	0.912711047683581	-0.653787845691071	0.545092195167422	-1.71959227146243	1.6239506740179	-0.115515238122115	-1.58253141888444	-1.27315640222069	1.25956118240202	-0.438905832658384	-1.93445665524441	0.537921957158693	0.964524972766616	-0.314187397528788	0.39355964545459	0.0325621797989502	-0.0408389465592473	-0.814904645237826	0.717761955766897	-0.737977232955113	-0.711094803262411	-0.159348618106374	0.39912630810621	-0.328253553704216	2.19958339965309	0.52531264287074	1.13842269898488	-0.157752707516554	0.0707927225924089	-0.291150987076349	1.35800713388947	-0.186089260479009	-0.395736236634876	0.940728337249214	0.586677903482596	0.654667285429189	-0.20770608805519	0.518828215506508	0.440730735045883	0.326171247149286	-0.656864103672568	0.196403256692668	0.0108610053432344	-0.914808272577987	0.0858512317925367	-0.965588442234267	-0.19596760093852
2	-0.273836274522351	0.0294794946476164	0.0841005551166342	-0.202374052244859	0.359460275776792	0.0308326164482134	-0.499644998195272	-0.712994460375888	-0.700449201533109	-1.79922652383832	-1.29918662847927	1.81873913002396	0.111823497061073	-0.0514074299165205	1.03500670051558	0.725761440975054	0.157990113777326	1.03804066883131	-0.0884488374640878	1.58434108285307	-0.85679991112382	-0.72295183543354	-1.82595030561614	0.98505424885001	1.08385918354198	-0.201540480951451	-0.18043287925873	0.631200221445173	0.900658697309369	0.344203529331307	-0.944652543903347	0.74085209186667	0.666573564443768	-0.542532704223143	0.622285982534957	-2.03689866830387	-0.18799520404614	-0.465175944877816	-0.714790002742205	-0.878697716844383	0.187689122629672	0.0120849855214944	-0.196879736705961	-1.90705058982835	-0.165459536679623	0.870510811683013	1.11612825264612	0.194655504542636	-0.772570106613313
2	0.830822622022996	0.153572717944579	1.59264719226992	0.456917386536171	-1.7731875385584	0.289955831103283	0.491772719075476	-0.322563295478532	-1.14578907276415	1.90926806746391	-0.560679237137994	-0.400949367196533	-0.277653120503663	0.383617792617682	0.983347872173822	0.209562916087616	-0.0770685842323057	-0.15255170189434	-0.707460869797078	0.446636958269754	1.45530831373909	1.7734750825436	-0.35737979722876	1.78366485736983	-1.6051603009465	-0.922486652127675	-0.113818944211959	-0.905825448497919	0.131634015972102	-1.79372884345205	-0.0507486600739224	-0.994796286067349	-0.945863140069572	-0.71089626268748	-0.55432000181133	0.740478830517804	-1.03236989702272	0.197511619575969	-0.42718787751799	-1.30022170400725	0.0170700324571556	0.512642052073521	0.378764105715302	1.19599487770528	2.31167156367646	0.984940564095342	0.610121466149045	-0.348927890103707	-0.183701893958075
2	-1.26620400758988	0.159999066220187	-0.46795520187685	-0.0500637001203821	0.491012613834313	2.01734450666157	-2.31287106416964	0.417356994972846	-0.370711614300694	-1.29119059239261	-0.566362258239212	-0.14126938596449	1.2394440051728	-0.505853688049527	0.0904792914089121	0.475855808292017	0.251747184317175	-0.148043399901057	-0.433401722185919	0.222027989583833	1.00647137103367	1.02136512590474	0.500336811723189	0.660182404807273	1.91232558732495	-0.503806922904693	-0.347181142499254	-0.750487746194463	-0.662104931614883	0.0078615067668639	1.07983150274211	0.247385071123823	0.156832130053587	-1.27546556057895	1.30580738152643	0.66522055059908	0.163046262260375	-0.04837318697652	1.09447847880454	-2.52537669927794	1.90934281755505	1.15431476153334	-0.531606250099258	0.032392721975472	-0.897041000514478	1.45898673603188	0.382307131828929	1.33900415521644	-0.000366963429217009
2	1.00578467156186	-1.58611347740456	-0.590726089489154	1.86489053314233	-0.841809567871797	1.10257997030434	-1.50374505402747	-0.395276172007441	-1.9188231633458	0.686562914448988	0.743903893951327	-0.335613480497197	0.944531244306521	-0.435317672331678	1.15690034453539	-0.622867782506848	-0.0850135479560533	-1.0112020584767	-0.710398359393532	-0.545143581181195	-1.09144724122112	1.13222559352779	-0.0970765978763071	-0.777227277449331	0.0973432101544381	-0.637902520914125	2.18661774609146	-0.300587773095708	1.09859031922353	0.0931767996237046	0.792581670799393	0.653417283414226	1.16296025068994	-0.889211921567113	-0.492781417385559	-1.88387530470819	0.65379246125219	-0.726393239770101	1.44071249160065	0.0526820344564454	0.467801955593122	-0.873032524634459	-0.693831424778719	-1.48632787517304	0.125723772184172	-0.445793186784613	0.229830031753484	1.29591658241345	0.469924594639483
2	0.293642029664792	0.25258364210064	1.20709089256437	-0.0455571934579869	0.518318188561359	0.27637715639523	-1.44905173406609	1.27065011887713	1.52074588496119	-0.313589253839987	0.437860022646954	1.33025650152897	-0.878873948741418	0.338280698696658	-0.0996831289892137	0.336357100013094	-1.43031423541889	-0.138568388572047	-0.846295137082908	-0.414406736487698	-1.16397280564262	-0.746056377273033	0.612663100578881	-0.876585736167602	1.76995140240511	-2.21776791826571	0.141814968584714	-0.578026539952714	0.971106830861794	0.948396192897671	-1.42231467344199	-0.639760047129984	0.108780447147011	-1.72724600223708	-0.0276224979754187	-1.28717095085988	0.221961708604255	-0.547939089584006	1.38142132645168	1.07878479048077	-1.18273061068877	0.275361541744858	0.186468728994916	-0.818461954624423	-0.743973301495559	-0.666531702293707	-0.58201641359183	0.789635188060617	1.5226452232725
2	-0.363621213779237	0.619456012826149	-0.00405001073142274	0.303570049545116	-0.844371332556268	0.697043656167813	-0.765574319290274	-1.30108917072408	2.54468918139807	-0.00198225410867447	-0.574449739524852	-0.446297972585815	0.270215347994138	-1.55784767990275	0.760523527693879	-0.250064764285479	0.0462984174885816	-0.605772357867244	-0.941053090262718	-0.757588204139973	-0.407120978253735	-1.8143575045669	-0.431621772540804	-0.230410159880852	2.03793662463963	-0.414687268352221	0.397112621600576	-0.653141503456155	-0.53482013027709	-0.0097279891433335	0.283028966763317	2.62197534597236	0.142909009530376	-0.90119836526517	0.834911025143565	0.607393203947896	1.51201566258519	0.278193295869942	-3.40605724789062	0.251136046437554	0.402318634112601	-1.88290686795018	0.247739453692817	1.93427901701205	0.75181529260802	1.06582516433945	-0.220070549085551	0.814707218728112	-0.427053338944283
2	-3.47657352306149	-0.440742790608823	-0.448061787722927	-0.0680698277705564	-0.877339336687779	-0.387872020230524	-0.712253391339081	0.989983596593651	-0.782603588475628	-1.87804764091591	1.43110987290844	0.579631921859534	-0.167385591238466	0.256922761314646	-0.793782613892237	0.97609305947077	0.554059291198092	0.355794059938632	0.739077750722477	0.896254914390261	-0.888895610483172	0.0383341470416278	-0.801579257478634	-1.12366513881069	-0.0143488896043428	-1.03470538401112	0.0817702272714772	3.65621183140074	1.37532843167962	0.724235585727127	0.735458288460139	1.86450691248226	-1.31189444509374	0.791996589787519	0.20617227107572	-0.099780651825529	0.373044489361203	-0.551484744377907	-1.15395308903012	0.618683736795907	-1.37144060557241	-1.29842796228601	0.00212469358912514	0.97389322602281	-2.65545070053096	0.498343834286956	-1.32839808975718	1.49982006993428	-0.753294455220267
2	1.08835959163376	0.348746048457419	1.32258877250868	0.478664456957833	1.48189716778492	0.419646034173142	-0.0646587923638235	-1.18059365877776	-1.21039939247569	-0.620744100913761	0.959242862582354	-0.0712436182142778	-0.944426965028965	-0.0271298398488356	-0.397670730837415	-0.89959321637067	-0.661974850703952	2.1722772733537	0.247336416992118	-0.976028730202928	2.06525957876175	0.365108104727812	1.04642054268934	2.56738517854686	0.624130574203569	0.168370267523033	0.432143875845239	0.733019612202706	-0.839929118626976	-0.18388220174246	0.554495808864437	1.17933774707741	0.754731876394448	-1.03062042520951	0.471086207466748	0.285387528802795	0.178693524295331	0.24334791665664	0.899152547245254	0.201776483816798	-0.219820561374013	-0.381102392437283	0.0672214586114562	0.146410011459349	-0.0262489256600305	-0.394198615038677	-1.01279501964399	0.327408844341094	0.386877024028919
2	-0.369283093460894	-0.459600106624462	0.85355118193109	-0.217169696601175	0.347877939967393	1.29603631692115	0.309029982028845	0.134119113320767	0.0936888339758391	-0.408097146383558	0.996809579366275	-0.50001458250291	0.790607159704019	0.197566227475858	0.571464024884321	0.277377096770469	1.78308546370929	-0.109854698326456	0.244272305591591	-0.909359578530246	0.9493240379866	-1.2982545604799	-0.599065715940786	-1.88328829011924	0.338576326238503	-0.525170732820197	-0.826788112015406	-1.63921785233668	0.377142583315757	0.0871503829208839	0.591905568279651	0.239206974887972	-1.46406718327686	1.91722800556992	1.32042018803956	-2.03984631547008	0.342607339078316	0.640130058552895	2.11090446823958	0.966777469738547	0.100050752483624	-0.0981410954418091	-0.559880932451648	-0.315673761334664	1.53492817378085	-0.632332022010435	0.912991087306202	0.35463666602051	0.62589555896021
2	-3.0346977399027	0.440302985988348	-0.0471061394203682	-0.0367292111626852	-1.59775074008948	-0.0477589378937774	1.3274187763429	-0.70677779218061	-1.66949251747184	0.558121664585713	-0.306013436880744	1.02083965351797	0.342991872588253	-0.567045034951098	-1.29015959256595	0.891284406391283	0.127809223036098	1.1023860956174	0.214852833074438	2.09244941544679	-1.04010455760377	-0.361293413910426	1.28343519689175	1.19718997838468	0.797865281351009	0.255230029451049	-0.52747894964769	1.32544407053672	0.710216892668391	0.524868935128207	1.85797240774967	-0.512621473919972	-0.193669830660836	0.640879801196923	2.07640751733571	1.25802098746912	0.832412853906532	1.06944654937	0.717549407567544	-1.42385297720728	0.371425711330691	-0.0126719712995017	-0.918881394656067	2.24541484293359	1.27896532088858	3.08747949931392	-1.30295679802331	-0.504631397226854	-0.259834668548578
2	0.0445563703949056	-2.07579310609107	-1.53476456955123	-0.376140749429076	0.57318024310757	2.0078924724879	-1.5865748907203	1.55681006392129	-1.43994442249982	0.724150720849011	0.962430015231257	-0.693057488449146	0.0664818863361419	-0.0610707932517586	-0.918390308744444	0.352181020872214	0.549307526521622	0.0116478088776081	-1.09931329353879	0.898838188935855	-0.0632220781330156	-1.63645176446767	-0.183839958155172	0.044999057955591	-1.43891978656135	1.19848268931193	-0.152362635198037	1.19873908638122	0.58336840233302	-0.618810439241298	-0.122342977563292	2.43099440309895	-1.0696735924452	-0.158861262060646	-0.659647973910984	0.849392340366632	0.4336324984886	0.48671623094649	0.2384684593498	-0.833125465600938	-0.215089406398019	-0.666421995900079	-0.552284901764074	-0.284173978062694	-0.305027397233126	1.98343669086635	0.199481546301466	0.12024013739006	-0.27797949338708
2	-0.174877489105029	-1.20408388559845	-0.844040283955838	-0.914876473058698	0.484100600862526	1.19314221008741	1.03860203495468	0.838939421507359	-1.48982149709801	-0.648555946680622	-0.641347283628496	-0.322601181024716	-0.156929710575067	1.09351937019161	-0.426099630693853	-1.23245032255882	2.21567298361203	0.202860060796299	0.732759568218386	0.189525292989262	1.5183121907718	0.557391442483898	-0.0420350441805262	0.0554434679829918	1.89966859116598	-0.0859604459138936	-1.16273547693306	0.0931620773082283	-1.06498783499082	0.677818543766182	-0.408712290236162	0.150701541958502	0.523009270585233	0.133470939889629	-0.950379934964542	0.345097042591041	-0.0292733064578492	-0.00326143976742868	0.382068379380637	-0.513310918381052	-0.794720880814291	-1.60579841707109	-1.40515429667319	-0.342541002904559	0.901699860796216	-1.22435169880375	0.438336282042807	-0.502081789169762	0.22378623316524
2	-0.0212800057990906	-1.06404468642125	0.129979090300212	1.4975283950127	0.609951709182492	1.4332759850287	0.408987795538479	-1.29270866537563	0.0228457740994068	-1.52242351013802	0.257288073778846	-0.0663724649187567	-0.0790747312456053	-0.514213135274438	-0.341523375104797	-0.189034020735591	-1.22500197806251	0.889161741737454	1.0682485629135	1.4655965134036	0.416128928916145	0.358450570459905	-0.0326285612176888	0.425129327876654	-1.36297114799821	-1.92875908816305	-0.328817919845804	0.0414211213006962	-1.50773154845185	0.860793872373168	-0.53521681560315	-0.493371175080727	-1.59066194233839	2.16030308057508	-0.162623166759886	-1.94321219407862	-0.345797351161499	0.311494300247119	0.404251241291755	-1.108844179989	-1.49839268383129	0.342047426981131	-0.130774639700731	0.00125743547359663	0.968670725641402	-1.90338216814027	-1.84098804473364	1.79914085452205	0.0282814292373344
2	1.39923352541509	-0.56643406033725	-0.349362720930446	-0.0254553138047608	0.389516471320222	-0.267758382472289	2.60634709313444	1.22077243246724	0.950870420449929	-0.703370426907452	-1.74350351353554	0.937816021184104	0.324751649220987	1.28040669212822	-0.198785432112559	1.07016254002583	0.125049453139079	-0.265127623434074	0.0858490745939472	-0.19084074793127	0.255684827424834	1.78265094264781	0.903340386185412	-1.16958446690245	1.87455712827952	-0.381830925360127	-2.02716832957437	-0.171152450102274	-0.164039991133465	0.136902464323238	0.317081191820298	-1.24481337771814	1.8606615231803	-0.613872884600033	-1.27463051087539	1.89607783644918	-1.20481613139596	-0.471546040256329	-0.326595757479467	1.22087574416551	-0.483440213627047	-1.6388671581898	-0.204486761889335	-0.717541113504021	-0.320466871050011	-0.111840773978454	0.919152905369989	-1.33993462992488	0.91702208125278
2	1.33803974594474	0.263114587911758	-1.13247400140142	0.141931957491227	-0.862151972302389	-2.3807677898243	-0.0160815211108622	-0.930557577815938	-0.0938746575057232	1.68483877983613	-1.06091501703263	1.40775051246474	-0.422575899340064	-0.325347149282506	1.53788376900589	-0.505335450462015	-0.431850942394333	-0.283164656859054	0.557395879803994	-0.189862387836747	-0.913949600236814	-1.57443281004221	-1.34871398978014	0.296159634328236	0.919888098197256	0.305760894032271	-0.479223776187715	-0.144909097873164	-1.18964905145886	0.112375945195027	1.66105470809506	-1.82026368842649	-0.554000354113175	1.01068982527597	-0.445078167612085	0.501517040668381	0.675898214594657	0.873872048677505	-1.57708838062621	-1.0109467070467	-0.966428484443114	0.741662211472583	0.06967171429007	0.745390764178166	-1.19382811998555	-0.176929566030696	1.77157485829656	0.789606375521906	-0.276520384452292
2	-0.93295845329998	0.268300565247048	-0.255373117420858	0.224642979688084	-0.152978292726768	-1.69735826914027	-0.410128209326108	0.687936713570751	0.874970155545415	0.280277765156056	0.910155143173807	-0.128701558435398	0.621285016445913	-0.378149924130584	-0.164222715212597	-0.363796047934888	-0.311884614722777	2.73294298607748	-0.821119331664228	-0.183750097478338	0.739937025053671	-1.06066325231201	-0.260859911645613	-0.252333566031542	1.01341127141645	0.903921906083398	-0.656091518638732	0.266359582154358	0.398563734062304	0.729471356735062	1.2381425069521	-0.00746866032721936	-2.31196926238551	-2.264710905166	0.432219835162191	1.6576835599571	0.756645232616997	-0.420785803218007	0.315134076573801	-0.296365327968949	0.221344176110213	-0.765731212704403	-0.519242150829897	0.80537762880759	1.91791766286488	1.5334885094796	0.303102360788247	0.36068623995738	0.564193030247407
2	-1.69771207563296	1.09139092885949	1.24826614706664	-1.13932978999811	-1.04467336028741	-0.0765382865143485	0.855358803315442	1.39631538123441	0.0369203103690758	0.22239840696628	-0.247840340025902	-0.262899659219976	-0.879206894564361	-0.316799318403958	-0.631706875101629	0.346497368848316	-1.708936915316	-1.76194282879878	1.16564826310933	-0.671959532735605	1.28719040991759	-0.491216071367146	1.27849618335352	1.25527286201926	0.604699847592605	1.04251424873772	0.409248185618024	-1.00911149681999	-0.12836996360303	1.07750623508519	-2.51957859121648	0.489461327939775	-0.673974056944198	1.00959809790917	1.39930540839696	0.624462542396806	1.01152346713767	-0.480282949469293	-0.342063281098166	-0.389987260530658	-0.0875907084158245	1.49168637791172	-1.49862914104755	-0.389400952925446	-0.0365173474193254	-0.747233340830199	1.5578672316409	0.347299178858715	0.815888051434075
2	-0.285656865006008	-1.76215949669259	-0.473378674063769	0.0403486894970936	-0.835059097162028	0.900469177000232	-0.570815511386758	0.314504856616352	-0.217711853611582	-1.51487826330636	-0.00977502998351317	-1.78704264120071	1.646316747723	-1.2217621836231	-0.168130035519651	-0.211615639357104	-1.91304506895738	-0.677241162541543	-1.50945945448984	-2.03590008848771	-0.238249049739938	1.801105278809	0.536456376256219	1.22880580959813	-0.747358603943521	-1.3654382381227	-3.65971013938613	-0.468544821717115	-0.121297581907443	-0.623483104513685	1.85688054060524	-0.787205186022573	-0.824368872702624	1.71383790077615	0.787353976690246	-0.500467404423293	-0.0501267502765227	-0.266167891889261	1.49629134641448	-0.753671622596502	-1.33812838731437	-0.400559950542937	-0.0383301045002789	-0.774116173289718	-1.44857873629011	1.37523620529837	1.73020782775317	-1.05853505353834	-0.0746511122949244
2	0.277852715164775	-2.23017822631403	2.14715239806609	0.508863359656971	0.385788730871609	-1.90103043097223	2.38467329743863	-0.263170400636748	0.666431048898483	0.719127421075718	-0.946982676690086	0.324818283575306	-0.86254765555386	-0.525888685954449	-0.232690957624452	0.20602678281942	0.372865478521658	1.6694374644155	-2.61110255516639	1.053268203315	-2.54514737754034	-3.1182164888732	-0.0573013805284638	-1.65363807475748	0.540978677538812	-0.47109187888486	-1.00713061755351	-1.19349452482394	-0.962833723934534	-1.81720374428284	1.4110499068784	0.971574370463176	0.920569105510859	0.62450078949002	-0.153324984075799	0.185138740047183	0.00976578308616577	0.597265982664838	-0.948190148971365	0.544064598642861	-0.756842461053026	0.624268317924671	0.512318113495687	-1.19280984585765	0.839244747027608	0.946364018994255	1.19530533776102	-0.402050631019615	2.47369819091303
2	-1.28676227090257	-0.137568751519137	-1.42371042379847	-0.309773527651244	-0.619865629098619	-1.75269357233057	1.04006728447947	-1.47126135139392	-0.109790218405461	0.832983730998097	0.300997882075175	-1.45145292130744	0.386000794058731	-1.3598633131501	0.163607511152753	1.02116308385637	1.31608497243087	1.11231547476557	1.01260751689552	1.08699611330394	1.18132095493403	0.00558739693224279	-1.75417482834442	0.725407546104616	-0.905576772778905	0.772288616879106	1.29118652530676	-1.32916709756439	-0.713677827857122	-0.467069694861922	1.79972384571424	-0.723276693673956	0.0638994038482111	0.748651614153314	0.396271964760391	1.90446060295355	0.918949414496445	-0.0282131417958956	-0.475341194685985	3.33411349898689	0.835457903315273	-1.20657139426104	1.41225852497709	-0.623566726303616	-1.05124410624882	0.301218388976648	0.198877977249829	-0.976750925619201	2.46562702125469
2	-1.04294691898747	-0.115599219610867	-0.977213781031565	1.64011232175352	-0.784848506417971	-0.401889873162592	0.685809882547562	1.70251598446619	0.358277699795257	0.0803791382080787	-1.96775141265738	1.12379704162266	1.71478359162855	0.145722633884544	-2.92883653811057	0.337521465497747	0.833606080526991	0.228669593043522	0.148747599191433	0.588500787598189	-0.120815609417714	-1.74197997040725	-0.831898680011296	0.143427249874759	-0.350808009013397	0.58169641897053	0.19736670155985	0.258507891607547	-0.98191100912914	-1.1775271642454	-0.378582982847702	1.95014680241264	1.41685522198948	-1.28097321447889	0.334985904305202	-0.188898804697448	-0.976909222412731	-0.461658680135268	-0.00877193214764994	0.211199793071561	-0.304176343149432	-0.0660276215734043	1.05754321746242	-0.828368104001301	-0.590917022696234	-0.810651734153883	1.02982869448813	1.07349139060584	0.096523277277787
2	0.98320698984226	-0.267958010648552	-0.885684314230765	-0.745255940488603	-0.873392979657921	-1.47119512054255	-0.116506077276878	-1.77867504677676	1.47883526680975	-1.75169451264759	0.622562972431243	0.549447246039516	1.30822222450656	-0.0742615059046215	0.464826411488253	-1.28816508519468	0.8315580345375	-0.411239775845174	1.63252558598874	0.233160799855843	-0.464612589414121	1.92461366011052	-1.88314159316964	-0.477803178909897	0.475794189629464	-0.871739592588386	-1.32328449231352	-0.889142541642101	0.622408631891985	-0.0478787942788116	-0.831704725168404	-1.20696658833699	1.20009708455725	-0.659766334711376	0.612665120343232	-0.529478985940344	-0.162905304678686	1.5349616731359	-0.22521073182848	1.95925447715033	-0.980947140428717	0.221610919423058	0.76209309482556	0.112953412415311	0.790431349169209	-1.83082137514438	-0.152719034769796	-1.06964149161783	1.18773379248727
2	1.29193524840107	-0.244801630323249	-0.276670023057395	-0.996619480627338	0.104468268629296	0.0304559560206073	-0.591251624920077	-0.64259991664065	-0.0223836527187605	-0.108418946641387	-1.39353752934798	0.830074588631902	1.22107520524886	1.24985250861815	-1.02303013407712	-0.527654549565044	-0.794615220057962	0.464447591607577	-0.847991635409467	1.6069224386787	0.280478974864288	0.368566065146132	-1.01049018815644	-0.969260806803477	1.79295488552158	0.259888660050887	0.514695437827701	-0.165839169857586	-0.896507472832365	-0.628489962343518	-1.03762628533079	-0.996914502419612	0.754944683617148	0.139971566158128	-0.760892653921944	-1.02576069858224	2.07381755571285	-1.09633248379302	0.217174115126095	-0.62800364563925	-0.289825047995404	0.776456262169818	0.905856780119136	1.10129349922443	0.134787935771478	0.33725284476354	-0.890169690733668	-0.712967335145565	0.257990757902351
2	1.93841252697286	-0.179061844688974	-0.0571142154966065	0.387417967808043	-1.14598589690814	-0.94521913450314	2.15110082841491	-2.37107060440749	0.038909305272233	0.50921699742477	-1.08276738443756	1.31309505430505	-1.88716061834677	-2.15070561398495	0.590363594898552	2.01408363001696	-0.350934516192084	0.955516581945187	-1.89710532885969	0.420433894228696	-2.2255558171374	1.80135017743837	1.14613697341657	1.697511436544	0.42188232919123	0.463289316109903	0.844728771932208	0.211074914553695	0.514353884116387	-0.643998406115056	-1.8291941525985	0.125227217914687	0.682777587272963	0.641394582131647	1.60149321230916	1.260404279763	0.0270434714665097	0.0900095810360132	0.283462704484686	-0.271790798116803	2.9485669547387	0.794751420886216	-1.27912667738944	0.0192996050748209	0.421171357275751	-0.695178548277183	1.60846787966697	-0.106748970846822	1.16430768825496
2	0.654670941187343	0.90992387308925	0.291579906865692	0.682380973711733	-0.984804667823884	1.00636331520702	-1.48094575200161	-0.0775300259060924	0.231675014967783	-1.02157180051004	-0.957025641141794	0.455042200174351	0.822658743326377	-0.723236406242959	0.365842396440217	0.654373838811729	1.82307799142042	0.0868805800363852	1.86672101518024	0.351467628624495	1.9493247986454	1.13470025767243	2.29288336354634	-0.20181657137196	0.977263294738597	1.43839949542891	0.0387747729207664	-0.995196239325375	0.28819318071212	0.992693829540823	-2.75986601395197	-1.81643973933951	0.99795174028643	1.58156308873536	-0.0317154333998053	1.68736112984505	0.208504785633925	-1.19670321348007	1.10282339250873	-0.19157605831096	0.0880599455457951	0.993378109863126	1.44765067385389	-1.19342392857043	-1.062450601482	-0.308201457235951	0.561400688754613	-1.19419564505554	-0.446814458511273
2	0.180992837758249	1.48791313407193	-0.74941500130011	0.0182201476774065	-0.205107290989186	2.7485558493957	-1.36702706254095	0.387971376051584	-0.176122285113732	-0.47464388733546	-1.3472279733434	0.00598013390922623	-0.207108813758316	-0.95788815132017	-0.693858828113539	2.11650566165743	-0.690088015432503	0.00544408593327542	0.758827851348902	0.205953113595573	-0.658023650063354	0.612122973024345	-0.349530891103973	0.0676508326281039	-0.779007922447803	-0.726060240607513	0.848743299727406	0.127923790127673	-1.12092810613369	-0.603247099473854	-1.02898153433747	-1.37625394832754	0.483755546053239	-0.418726063643567	1.62423978253243	-0.647812972628635	-0.377557826913704	0.60315413044928	0.517225233776059	-0.0203253666221723	0.472125104591714	0.73566322797921	-2.09522197235543	0.609346903176408	0.204155740746832	-0.483061100435287	-0.17152244800149	-2.42411345326132	0.378434549207119
2	-0.272335074002826	0.0133688589895282	0.519972967806585	-1.72616364945427	1.37770810915098	0.461885050387839	0.325374668853985	0.0469799956686626	0.210944118628158	0.0285759376992871	-1.6195196125417	0.132031753965961	-0.456828291701041	-0.817579415103904	-0.023524013943209	-0.0555143733577055	-1.78545333770337	0.741015489468771	0.0760163343950685	-0.0956579524215486	0.170864785635741	-0.115032766385857	0.447572715974	-2.27305985916496	-0.234697314648144	1.07563101827277	-0.177636543726229	0.145854012698308	0.926290089554315	-0.116968028838853	0.682514131479648	0.809534362017153	0.022293532439787	0.807370505256353	0.556037816092219	-0.966233534511822	1.68647303344853	1.83146936696504	1.08789468347588	1.04495808959559	0.621498336746113	0.98954960845151	0.265493675649797	2.38983682926658	0.542315115020035	0.80753712652689	-0.775031343177041	-0.177105349113371	-0.309305105274774
2	-0.756183842595448	1.26716538371129	-0.305891112620674	0.128726077842585	0.573469351178859	-1.13368911294109	-1.70360966562036	-0.752254874201897	-1.26790437010005	-0.562063832272741	-1.17788142547544	-3.55671347093785	0.437854770927228	0.361185603628291	-1.40020499321415	0.379934524573353	-0.339892100864669	-0.799338944129263	-1.44109837091013	0.213255179226538	0.375884292972566	-0.0896930876596799	0.290576174166869	-0.817458419217365	-0.920788215634067	-1.55812289742369	-1.0275563204549	0.018361585498258	-1.40685513920298	0.936022599155574	2.05780794992008	2.76770358746989	0.385890953288513	1.36172682326697	0.305362578015663	-1.82404340992185	1.02924208972121	0.503986211544293	0.482141440007258	0.741083685893094	0.0283444501285806	1.17091550986945	-0.229883475434264	0.183129795207651	0.879271229834331	-0.666948995838346	1.62768533534163	-1.44808717971735	-0.827620182871697
2	-0.259272332328657	1.03339755999493	-0.533655726331757	1.24335829475067	-0.586554112155875	-0.447207859107781	0.39818262605246	0.49262621710813	-0.921806349029156	1.60547421546354	0.345068125297727	-0.483271412895293	1.36970723504573	-1.43692382002171	1.22619416387221	-0.426978191273614	-0.84308522317129	1.35755483863844	-0.0377042496131721	-1.13628700579502	0.179725201877628	0.0738993503828674	-0.74094801665541	0.0297621602144084	-1.70793851257471	0.281355036724782	0.0387158874976351	1.51015405688637	-0.666751822234917	-1.46368087915365	-1.8673470141581	0.00138063380339665	0.877071547544655	0.413661264000016	-2.39757053580654	-1.58764340407975	-1.0015894951945	1.11675698714067	1.29321269748138	-0.482288385383977	-0.383990484094097	0.54769267907374	-0.656981376445443	1.56868311542564	0.661649279914723	-0.722878408413296	0.182055796677476	0.353381016945843	0.65046222958672
2	1.17059630721908	0.550441131432397	-1.30240899061304	-0.18074481639299	-1.09326534299078	0.43358073870139	1.10074719670178	0.806893523572506	0.875700117640257	-1.51821844161357	1.94813071209889	2.03425717984812	1.10038936116323	-0.896166858173259	1.94444882491847	-1.39672334654229	0.334902328398471	1.23153407369104	-2.66775607464731	-1.69630718709565	-1.25739983422235	0.042504128421574	-0.0934248405194133	-1.35415849452418	2.364816724056	0.93545617520457	0.502214031650517	1.59517634246552	0.725403660090307	-1.54176289573356	0.290820296910275	0.228270266357743	-0.0570068577157748	-1.01731029180836	0.654975800607215	-0.120079786088089	2.18569283840051	0.131601591844656	-0.420024437053185	1.38944823317684	0.226491055943536	-1.54288967554283	0.398724089403011	-0.5484884708067	-1.36066838066899	-0.823822013453193	0.893349670329005	-0.55113102224321	-1.2007279690951
2	-0.707855264992673	-0.755390132735489	-1.25891279742488	0.80065533903261	0.0957123345770489	1.35926419710624	-0.76331499176136	0.213545074482833	0.935474788106717	1.04734667266667	1.16404012080393	-0.0309764945763511	0.199092849567523	-0.612163809088112	-0.119421367564755	-0.553280667817214	-0.120453356278779	2.49252022514758	-0.684380296908943	1.23152557956738	0.978764601354927	-0.367409272733104	0.827847674236925	-1.00006593912672	0.534571066557977	0.385140102137949	0.69511364115375	1.20912321866977	0.0808601454537392	-0.610100098151344	-0.658317769751973	-0.906463843223568	1.89427347261456	-0.274084733432244	1.90060768256026	2.10827773532385	-1.32334037071853	1.3825247945194	0.453753003434906	-0.371633219733339	-1.08216277780695	1.42678640400251	0.631724613620101	0.677442669687579	-0.460394555214967	-0.691927150963438	1.64813115827218	-2.2148996582386	1.58096980140114
2	-0.0296240739517069	0.22170881818296	0.259490024975207	1.26636854853436	-0.107281894768049	-1.17021297449905	-1.83037040960149	1.38054522267996	-0.987219076414595	0.0644034224102281	0.380520503089432	0.0504973969078013	-1.16979522448384	-0.950560434323592	0.218269506342661	-0.212275546949422	-1.76475742205459	-1.66939312516832	-1.55029737122485	-0.830277287454937	0.881405680839892	-1.05383990786707	-0.0431285553311743	-0.888944893505306	-1.06621745566041	-0.160112294517534	0.222583864485103	0.383902977964447	-0.676875758231419	-2.54277560582242	-1.1194658287259	-0.514913503315128	0.650059062395722	0.409376562054699	-0.378188218360191	-0.666958463502192	0.202493848583321	-0.720190924916258	1.95565057950573	0.363943188788105	0.00925049620772621	1.26265087086017	0.658038278912471	-1.2618483744328	-0.983150494330687	-1.26547941553672	0.984769199435391	-0.677271097108911	-0.244439656074828
2	-0.514073897503014	-0.166130493742267	-0.742218614417168	0.458228402714035	-1.12974445833816	0.0156555534819659	-0.801393514684866	0.763523182435222	1.76049170264216	-0.10554793019886	-0.0465819789782947	-1.05058327128141	0.0702893760135188	-0.460639342007683	-0.329634110551598	0.607967953620125	-0.317716078260412	-0.341446574586077	1.0597543064959	-0.298140042196623	0.474828522036411	-1.26659226703963	-0.998132193316404	1.59608244037752	0.443471117143426	-0.596107984580735	0.307824889751646	-1.29188505953375	1.57882848382423	-0.249665583774879	1.58179412051517	1.59117531797945	-0.755916420589539	1.11264588011741	-0.458727275409798	-0.521222089444054	-0.151338939274141	-0.16693907611822	0.177564453178829	1.29274428020894	0.427376697343606	1.09005529504744	1.46028594954376	0.161097742617637	0.491058202696078	0.950858502677273	-0.616592774129386	0.236632155033121	-0.111817390908742
2	0.433109295472945	0.673795357044098	0.334442531613278	-0.307481224868065	-0.660177540163099	1.45902037299939	-0.494969702975802	0.528229627958949	-0.9077994302397	0.654200801038257	-0.355655250843642	0.0735339435126894	-0.974510157204682	0.813202301263141	-1.47607139948294	-0.798029231333163	1.02115934665203	-0.434365151821256	0.899731339514429	0.0806930646972248	0.700099024509356	0.491040193001704	-0.550615090996758	0.640373278177825	1.10311945503041	0.838754162086692	0.00753223241134668	-0.286220846832543	-0.243542949700843	-0.217707201636599	-1.95180095899516	1.05801906727391	0.466391026570395	0.562224028828025	-1.24327269872644	0.413383677301768	-0.0403601170790874	1.44040070840733	0.374766230824841	0.481798976147855	-0.656744748537712	-0.349463845199212	-0.59680925549772	-0.378329176169529	-0.464570465061269	-1.27393478801151	-0.276791016711616	-1.9907197980096	-0.542566311168958
2	-0.990043558495626	-0.229757307487041	1.03124697771695	-0.148019902223541	-0.0046428512370274	-0.179781212024765	0.00387219871391355	-0.405316937218219	0.268258395423045	1.04479253881232	0.754726418359945	-1.30941291965626	1.49798573995771	-1.89753261813914	-0.182930866047548	-0.107890143695997	-0.503345529450435	2.83745473888707	-0.0561476303826308	0.382343452857978	0.362730610230989	0.870261217495776	0.436805655861454	0.426669944892754	-0.851314180299138	0.268284682717884	-0.653256745148522	0.771587533973327	1.4828959400314	-0.0605152960056783	-0.33970941760527	-1.56602054407244	-1.57324400047276	-0.41116255102346	-1.23344154062733	-1.57808403550924	2.23859122337058	-0.874582135084751	-1.96352127470323	-0.646671109179528	-1.69810961147283	-2.31641310411522	-0.874794098695719	-0.82494934899351	-0.176429809363904	1.0674605158805	-0.885496368366657	-2.28534655748201	-0.480566081481316
2	0.631902970289909	-1.95040477443704	0.611847453887684	-1.61410889908154	-0.295484474835811	1.90456402490388	-0.498619438940425	0.5774369800145	0.218572999459877	-0.178692091400071	0.504339606652876	-0.595868927893666	0.346460606769877	-0.26217365360505	-0.705712539792335	0.688975066895137	2.02527893694216	0.496981364384037	1.32922201625301	-1.95883848265977	-0.603897570182118	0.100630275019613	0.0334772540389289	-1.15839641633893	-0.146931527379792	0.432246085472083	-0.0961670718649169	1.59450165571681	-0.686697974880568	1.21378181258814	-1.17380000181635	-1.02720207498743	-0.164123013618236	-0.734163495568581	-1.40582197538922	1.22908894269376	1.74018730318208	0.106460544278245	1.50431720023918	1.22477608333556	-0.870092317666389	0.183774741073317	0.239237879264912	1.52645372660929	0.676248738731545	-0.147694907368298	-0.768328102180412	1.10826428401722	1.51492811389683
2	-1.53145919892218	0.184402428512859	-1.54879111938879	0.754439273719267	0.834141626581956	0.451891524816439	0.0822823520605768	1.22583647056392	-0.0145393046202134	0.915096231235305	0.60676463869566	-0.600188328777682	0.861244161006876	-0.335791391390163	-1.30224792929246	-0.396988975974734	0.316820867419379	-0.252015616249123	-0.226385079991345	1.25760681857916	0.463035863560253	1.05162843056069	0.0286770595180129	0.718248533311287	0.0521252865884328	-1.96289523113139	0.0306581092512517	0.138692985869425	1.1182353942745	0.525519200773042	0.478503279794729	0.409311587014444	-0.554906643930665	0.331446645650444	0.586772528994215	1.05740873602634	-1.80818125464077	-0.0758489197047773	0.318244826185903	0.287184675595597	-0.564525163212752	-0.0487148134891253	-0.184400606463353	0.310635918491432	0.617043647630751	-1.00137230037833	0.116043846413449	1.6428842632619	0.18772232135353
2	2.20867833195233	1.32813496963782	1.21304681151852	0.104295649793341	1.86682266227924	1.19251416174005	-1.81827817050636	0.616287612666894	-2.29440522082217	0.51453749461675	2.55933055335327	-0.0496160160944443	0.304610782199714	0.730285371656333	-0.377909318563371	0.811098273982561	0.536519212241226	-1.0242112729171	0.330312453763955	0.750091704541027	-2.38307464154985	0.165240896256476	-0.705053610244645	0.393073156305211	-0.49785184300467	-0.974043706715577	-0.885134069811339	-0.060006448621618	-1.26133247535924	-1.0095053955348	-1.153494656328	1.07784076461614	0.251068753994278	-0.796610553803538	1.6792590404966	1.2144538895785	0.496314990634776	0.66369468428793	0.591213621749881	-0.698285958920712	0.403639703465691	0.510298427857615	-1.14941550496117	-1.21307231861585	0.92406472801666	0.220094976920823	-0.488634890427058	-1.07704304736021	-0.800484382757096
2	1.89150625591747	2.11739311659224	-0.450798383901129	0.284565062816651	-1.25736090527256	-0.255000974645575	1.19357521583943	-0.319682733659321	-0.0207382596497217	-0.857684656245611	-0.830462874015235	-0.231120789399271	-0.379572431333543	-0.106628736928179	1.28997369397461	0.0658718924400271	1.01396186250051	0.696772591093979	-0.526000131468372	0.993271145622738	0.129415693445476	2.1100766475622	0.499183153697204	-0.535164103464507	1.00543179559407	0.392766438200858	-0.0325940661501206	0.622602907653599	0.406410990426874	-0.824611810456507	0.600161228383379	-0.79111343048802	-1.15362904364424	0.177727873490364	-0.112607856868551	-0.0323229595893561	0.407218745855385	0.100591246497726	1.3665029775709	-0.880181487978776	-0.249333694913091	0.957150978757957	1.27366775816331	-1.80034673014358	0.180737624311709	-0.987207423065885	1.60794176673757	-1.15117401896417	0.382688706490695
2	0.632275450033117	0.0237458548561547	-0.946045281160684	-0.959704829419439	-1.42271828022619	1.48144382914613	-1.17640643634781	-1.42039641411401	0.266018538786158	0.28069220956773	0.528183105123577	1.88242152831766	1.22811056131251	-0.211610653357962	-1.55968900284829	0.764042273023199	0.726461919078808	0.46660669368266	0.528699538632177	0.0538120675836057	0.470456784701418	-0.503824510252856	0.985815737332447	-0.759370121601278	0.0504462340067407	-0.636843774520466	1.76568001365727	0.488844259870337	-0.31456916536769	-0.511343729141811	-0.512705360998288	-0.451033086233113	0.675335481134726	-1.02024149529335	-0.207344764147872	-1.94356695564766	-0.727810749316314	0.164483938740981	-1.98903016512766	-1.16608232110432	-0.0218548789158804	-0.420684606283715	-1.31355943375532	-0.448832884353026	-0.512534978335535	-1.03449208699729	-0.602746564661582	0.418623404241821	-0.91201090811838
2	0.108353606743636	1.38373302624734	0.184423812804968	0.668774239632863	1.24729659888375	-0.118764361372602	1.10920641849892	-1.36710482868724	-0.056552317094895	-0.6229704881619	0.211855859363994	0.701858086636772	-0.0484478276793648	2.34612670215101	1.85138330178777	0.147653283914704	0.700756602184	0.211315133535755	0.291009438122068	-2.17196407596105	0.563394160633686	-0.299359332350334	-0.107655948985872	-2.95681571446594	-0.124135629446453	1.08095330703367	-0.0634068208836107	0.443210644889814	0.04671995559408	-1.01874070414449	-0.149956970702277	0.318590267807543	-2.11624087522326	0.257540802203828	1.23295902525179	2.27808564086405	-1.09460835550239	-1.16880171080084	0.82032809533443	0.399782997896325	0.792398859656103	0.279312181033543	-1.12832768904391	-0.608425054805462	0.536875459615402	1.43375780435697	2.23050972366525	2.07489753627547	1.17652467293708
2	1.04799026974732	0.38478437747978	-0.0111288493799751	0.510198262616357	-1.61320324117139	1.1569756778186	-0.57615583592712	0.618862624929137	-1.15177995944378	0.214582265814556	2.21140040532979	-0.257853160911882	-0.104945805031578	-0.0473815762693246	-0.474419562381087	-0.050310948469971	0.17971899297072	-0.497242292746551	0.294256879700184	-0.482414410069558	-1.72986017428598	1.08397134816441	-0.978649540960016	1.45414286030498	0.277042464938968	0.10961919329461	-0.894375601225913	-0.603801834578634	0.554726338305515	-1.1408794582431	0.316445774356965	1.48739078097184	-0.640713163126151	0.670449763526273	0.140765927309137	-0.389731544854832	0.0534319232890444	-0.0282104023305158	-1.0500811981973	-1.01821159615036	-0.718160961670179	-0.491156044252761	-0.597470186367159	1.09958189252907	1.51330942146072	1.08512412356684	-1.02984299423371	0.716587795400883	0.629999651510236
2	0.195165017371858	0.135979261232351	-0.135817432388401	-1.5262432494903	1.72546285321524	1.89748549871892	-0.0404569460142417	0.457493526771073	0.420296611745234	-0.791016016826311	-1.30040196264298	0.263015959435102	-1.12067931672195	-0.244261872556757	1.55835147002518	-2.18504358118403	0.0121025379971054	-0.152815550602482	0.133907236936502	0.0903314291156495	-0.47037026574989	0.369669163859909	-0.734735640089213	-1.9653366284198	0.579897569052095	-0.497258764235906	-0.349553253536904	-0.525311873255056	-2.13689798425308	-0.365009687032968	-0.751059296515589	0.420386410794661	0.822277769935438	0.581610344457607	0.106970477012824	0.450485856757424	-0.130916467350801	0.841603563859424	-0.445370307245909	0.155812965628615	-1.08311903528504	-1.77891648859052	1.03181919549325	0.0356166176582022	-2.03806475172722	-0.75220921491555	-0.773870797631787	0.130889499265672	0.744884598102875
2	-0.120225496452825	-1.48509236995892	-1.61069860459967	-0.368467872731963	0.0592156281269515	-1.14951218837177	-1.05692693841212	-0.160649297067602	0.806166455504455	0.0941731783357456	-0.370328354066488	-0.224745767137932	0.908519115985179	0.0686902239995911	-1.22448076801468	-1.15042670306375	0.213559591891971	2.35735136840705	-0.204321810151484	0.59633240538544	0.370884090621712	0.939822345522424	0.807713946940368	-0.566027515162349	-1.01200369308467	0.750579447760081	0.719210888750303	-1.36496832622837	1.72265882025904	0.382060354500676	-0.471775007639349	1.02693188877906	0.84760422648377	0.144443211390108	0.60905654983632	-0.190398132427895	1.00096516868415	-1.25291702113832	-0.219338080413335	0.94330072058849	-0.179626799647163	-0.0042469162888631	-0.619736658520368	-0.840242482709133	1.60943003866497	-0.458475508079503	-1.25497893738402	1.73138983832303	-0.202796790382097
[truncated: 299 more columns]
